# Supplementary material for: Mutually exclusive genetic interactions and gene essentiality shape the genomic landscape of primary melanoma
Source: J Pathol. 2022 Nov 9;259(1):56–68. doi: 10.1002/path.6019 (PMC10098817; doi:10.1002/path.6019)
Supplement: Supplementary file 3 — Table S2. Targeted capture bait design regions [file PATH-259-56-s001.xlsx]

## Sheet: Cover sheet
	Mutually exclusive genetic interactions and gene essentiality shape the genomic landscape of primary melanoma
	S Birkeälv et al. J Pathol DOI: https://doi.org/10.1002/path.6019
	Table S2. Targeted capture bait design regions

## Sheet: Table_S2
TARGETED CAPTURE PROBE DESIGN
Agilent Design ID: S3065404
Exonic region of cancer genes		Focal copy-number regions				Whole genome copy-number regions				Promoter regions				HLA probes
ABL1		80-100 heterozygous SNPs per gene				1934 probes targeting 960 reference SNPs for low-resolution copy number. Approx 1 SNP per 3MB of genome				DPH3	chr3:16306504			Probe design from: Wittig et al. Development of a high-resolution NGS-based HLA-typing and analysis pipeline. Nucleic Acids Research, 43(11):e70–e70, June 2015
ACAN										DPH3	chr3:16306505
ACD		AHCTF1								DPH3	chr3:16306508
ACVR1B		BNC2								TERT	chr5:1295161
ACVR2A		BRAF								TERT	chr5:1295191
ADAM29		CASP1								TERT	chr5:1295228
ADAMTS18		CCND1								TERT	chr5:1295242
ADAR		CD274								TERT	chr5:1295243
AFF4		CDK4								TERT	chr5:1295250
AHCTF1		CDKN2A								NDUFB9	chr8:125,551,344
AHNAK		CTLA4								SDHD	chr11:111957523
AJUBA		FOXP1								SDHD	ch11:111957541
AKAP9		GAB2								SDHD	chr11:111957544
AKT1		JAK2								NFKBIE	chr6:44233400
AKT2		KIT
AKT3		KRAS
ALK		MDM2
ALPK1		MITF
AMER1		MYC
ANK3		NF1
ANKRD35		NOTCH2
AOX1		NRAS
APC		NUP107
AQR		PAX5
AR		PDCD1
ARFGEF2		PSIP1
ARHGAP21		PTEN
ARHGAP29		SETDB1
ARHGAP35		SMARCA4
ARHGEF2		TERT
ARID1A
ARID1B
ARID2
ARIH2OS
ASPM
ASXL1
ASXL2
ATF6B
ATM
ATP1B4
ATP2A2
ATR
ATRX
AXIN1
AXIN2
B2M
BAP1
BAZ2B
BCL11A
BCL2L12
BCL3
BCL9L
BCLAF1
BCOR
BLM
BMPR2
BNC2
BPTF
BRAF
BRCA1
BRCA2
BRD7
BRWD1
BUB1B
C1orf116
CAMTA1
CASP1
CASP8
CBFB
CBLB
CCDC28A
CCND1
CCND2
CD1D
CD274
CD48
CD58
CDC27
CDH1
CDH2
CDK12
CDK4
CDK6
CDK8
CDKN1A
CDKN1B
CDKN2A
CDKN2B
CDKN2C
CDX2
CELA3B
CEP290
CHD3
CHD6
CHD9
CHEK2
CIC
CLCC1
CNOT3
CNTFR
COL11A1
COL1A1
COL2A1
COL6A3
COL9A2
CREB1
CREB3
CREBBP
CRLF2
CRTC3
CRYM
CSF2RA
CSF3R
CSMD1
CTCF
CTNNB1
CUX1
CXCL10
CXCL12
CXCR4
CYLD
DAXX
DCC
DDR2
DDX3X
DDX58
DICER1
DLG2
DNAH17
DNAJC11
DNMT3A
DOCK2
EBI3
ECT2L
EEF1A1
EGFR
EHHADH
EIF2AK3
EIF4G1
EIF4G3
ELAVL4
ELF3
EMG1
EP300
EPHA3
ERBB2
ERBB3
ERBB4
ERCC2
ERCC4
ESR1
EYS
EZH2
F3
F5
FAM58A
FANCA
FANCC
FANCD2
FANCE
FANCF
FANCG
FANCI
FAS
FAT1
FAT2
FBXW7
FCRL1
FCRL4
FGFR1
FGFR2
FGFR3
FGFR4
FLT3
FN1
FOXA1
FOXA2
FOXL2
FOXP1
FRYL
FSIP1
FUBP1
GABRA6
GATA3
GATA6
GATAD1
GNA11
GNAI2
GNAQ
GNAS
GPS2
GRB2
GRIN2A
H3F3A
H3F3B
H3F3C
HBD
HDAC9
HDLBP
HIST1H2BG
HMCN1
HNF1A
HNF4A
HRAS
HRNR
HYDIN
IDH1
IDH2
IFI16
IFI27
IFI30
IFI35
IFI44
IFI44L
IFI6
IFIH1
IFIT1
IFIT1B
IFIT2
IFIT3
IFITM1
IFITM2
IFNA1
IFNA14
IFNA2
IFNA21
IFNA4
IFNA5
IFNA6
IFNA8
IFNAR1
IFNAR2
IFNB1
IFNE
IFNG
IFNGR1
IFNGR2
IFNK
IFNL1
IFNL2
IFNLR1
IFNW1
IFRD1
IFRD2
IFT80
IKBKB
IKBKG
IL10RA
IL10RB
IL11RA
IL12A
IL12B
IL13RA1
IL15
IL20RA
IL20RB
IL21R
IL22RA2
IL2RB
IL2RG
IL31RA
IL36A
IL3RA
IL4R
IL5RA
IL6
IL6R
IL7R
IL9R
IREB2
IRF1
IRF2
IRF2BP1
IRF2BP2
IRF3
IRF4
IRF5
IRF6
IRF7
IRF8
IRF9
IRGM
IRS2
ISG15
ITGA4
ITGA9
ITSN1
JAK1
JAK2
JUN
KAT6A
KCNQ3
KDM5C
KDM6A
KDR
KEAP1
KEL
KIT
KLF4
KLF6
KMT2C
KMT2D
KMT2E
KNSTRN
KRAS
LEPR
LFNG
LNPEP
LRP6
LRPPRC
LRRC37A3
LSAMP
LZTR1
MAGEC3
MAGI2
MAP2K1
MAP2K2
MAP2K4
MAP3K1
MAP3K13
MAP3K4
MAP3K5
MAP3K9
MAX
MBD1
MDM2
MDM4
MECOM
MED12
MED23
MEN1
MET
MFNG
MITF
MKL1
MLH1
MLLT11
MLLT4
MPL
MRPL30
MRPL33
MRPS31
MRPS5
MSH2
MSH3
MSR1
MTOR
MUC17
MX1
MYB
MYC
MYCL
MYCN
NBPF10
NCOR1
NDUFB9
NF1
NF2
NFATC4
NFE2L2
NFIB
NIPBL
NKX2-1
NKX3-1
NOTCH1
NOTCH2
NOTCH2NL
NOTCH3
NOTCH4
NPAS3
NRAS
NTN4
NTRK2
NUGGC
NUP107
NUP210L
NUP98
NUTM1
OAS1
OLFML2B
OR2Y1
OXA1L
OXNAD1
PAK3
PALB2
PAX5
PBRM1
PCBP1
PCDH18
PCDHA2
PCDHB12
PCDHGA1
PCED1B
PDGFRA
PER1
PHF6
PHOX2B
PIAS1
PIAS4
PIK3C2B
PIK3C2G
PIK3CA
PIK3CB
PIK3R1
PLCB1
PLCG1
PMS2
POLE
POLQ
POLR2A
POLR2B
POM121
POT1
PPIAL4G
PPM1B
PPP2R1A
PPP6C
PRDM1
PRDM2
PREX2
PRG4
PRKAR1A
PRKCD
PSG4
PSIP1
PSME1
PTCH1
PTEN
PTGS1
PTPN11
PTPRB
PTPRK
PYHIN1
QKI
RAC1
RAD21
RAD51C
RAF1
RANBP17
RAPGEF5
RASA1
RASA2
RASSF2
RB1
RBM10
RCAN2
RELN
RET
RGS3
RHOA
RIPK1
RNF43
ROBO1
ROBO2
ROS1
RPL5
RPS27
RQCD1
RUNX1
SEC24D
SERPINB3
SETBP1
SETD2
SETDB1
SF3B1
SIRPB1
SLC27A3
SLIT2
SMAD2
SMAD3
SMAD4
SMARCA4
SMARCB1
SMARCD1
SMO
SNX31
SOCS1
SOCS3
SOS1
SOS2
SOX10
SOX2
SOX9
SP110
SPEN
SPOP
SPRED1
SPTA1
SQSTM1
STAG1
STAG2
STAT1
STAT2
STAT3
STAT4
STK11
STK19
SUFU
SVEP1
SYK
SYNE1
TACC1
TAOK1
TBC1D3B
TBL1XR1
TBX21
TBX3
TCF12
TCF4
TCF7L2
TDRD9
TERT
TET2
TGFBR2
TGIF1
TJP2
TLR4
TM2D1
TMEM216
TNFRSF1A
TP53
TP53BP1
TPTE
TPTE2
TRAF6
TRAF7
TRAIP
TRERF1
TRPA1
TRRAP
TSC1
TSC2
TTN
TYK2
U2AF1
UBC
UBR5
UGGT2
USP6
USP9X
VDR
VHL
VIM
WASF3
WDR12
WNK1
WT1
XBP1
XRN1
ZBTB20
ZFP36L2
ZFX
ZNF638
ZNF831

## Sheet: Genes in Panel
Targeted Panel Sequencing
ABL1
ACAN
ACD
ACVR1B
ACVR2A
ADAM29
ADAMTS18
ADAR
AFF4
AHCTF1
AHNAK
AJUBA
AKAP9
AKT1
AKT2
AKT3
ALK
ALPK1
ANK3
ANKRD35
AOX1
APC
AQR
AR
ARFGEF2
ARHGAP21
ARHGAP29
ARHGAP35
ARHGEF2
ARID1A
ARID1B
ARID2
ARIH2OS
ASPM
ASXL1
ASXL2
ATF6B
ATM
ATP1B4
ATP2A2
ATR
ATRX
AXIN1
AXIN2
B2M
BAP1
BAZ2B
BCL11A
BCL2L12
BCL3
BCL9L
BCLAF1
BCOR
BLM
BMPR2
BNC2
BPTF
BRAF
BRCA1
BRCA2
BRD7
BRWD1
BUB1B
C1orf116
CAMTA1
CASP1
CASP8
CBFB
CBLB
CCDC28A
CCND1
CCND2
CD1D
CD274
CD48
CD58
CDC27
CDH1
CDH2
CDK12
CDK4
CDK6
CDK8
CDKN1A
CDKN1B
CDKN2A
CDKN2B
CDKN2C
CDX2
CELA3B
CEP290
CHD3
CHD6
CHD9
CHEK2
CIC
CLCC1
CNOT3
CNTFR
COL11A1
COL1A1
COL2A1
COL6A3
COL9A2
CREB1
CREB3
CREBBP
CRLF2
CRTC3
CRYM
CSF2RA
CSF3R
CSMD1
CTCF
CTNNB1
CUX1
CXCL10
CXCL12
CXCR4
CYLD
DAXX
DCC
DDR2
DDX3X
DDX58
DICER1
DLG2
DNAH17
DNAJC11
DNMT3A
DOCK2
EBI3
ECT2L
EEF1A1
EGFR
EHHADH
EIF2AK3
EIF4G1
EIF4G3
ELAVL4
ELF3
EMG1
EP300
EPHA3
ERBB2
ERBB3
ERBB4
ERCC2
ERCC4
ESR1
EYS
EZH2
F3
F5
FAM123B/AMER1
FAM58A
FANCA
FANCC
FANCD2
FANCE
FANCF
FANCG
FANCI
FAS
FAT1
FAT2
FBXW7
FCRL1
FCRL4
FGFR1
FGFR2
FGFR3
FGFR4
FLT3
FN1
FOXA1
FOXA2
FOXL2
FOXP1
FRYL
FSIP1
FUBP1
GABRA6
GATA3
GATA6
GATAD1
GNA11
GNAI2
GNAQ
GNAS
GPS2
GRB2
GRIN2A
H3F3A
H3F3B
H3F3C
HBD
HDAC9
HDLBP
HIST1H2BG
HMCN1
HNF1A
HNF4A
HRAS
HRNR
HYDIN
IDH1
IDH2
IFI16
IFI27
IFI30
IFI35
IFI44
IFI44L
IFI6
IFIH1
IFIT1
IFIT1B
IFIT2
IFIT3
IFITM1
IFITM2
IFNA1
IFNA14
IFNA2
IFNA21
IFNA4
IFNA5
IFNA6
IFNA8
IFNAR1
IFNAR2
IFNB1
IFNE
IFNG
IFNGR1
IFNGR2
IFNK
IFNL1
IFNL2
IFNW1
IFRD1
IFRD2
IFT80
IKBKB
IKBKG
IL10RA
IL10RB
IL11RA
IL12A
IL12B
IL13RA1
IL15
IL20RA
IL20RB
IL21R
IL22RA2
IL28RA/IFNLR1
IL2RB
IL2RG
IL31RA
IL36A
IL3RA
IL4R
IL5RA
IL6
IL6R
IL7R
IL9R
IREB2
IRF1
IRF2
IRF2BP1
IRF2BP2
IRF3
IRF4
IRF5
IRF6
IRF7
IRF8
IRF9
IRGM
IRS2
ISG15
ITGA4
ITGA9
ITSN1
JAK1
JAK2
JUN
KAT6A
KCNQ3
KDM5C
KDM6A
KDR
KEAP1
KEL
KIT
KLF4
KLF6
KMT2D
KMT2E
KNSTRN
KRAS
LEPR
LFNG
LNPEP
LRP6
LRPPRC
LRRC37A3
LSAMP
LZTR1
MAGEC3
MAGI2
MAP2K1
MAP2K2
MAP2K4
MAP3K1
MAP3K13
MAP3K4
MAP3K5
MAP3K9
MAX
MBD1
MDM2
MDM4
MECOM
MED12
MED23
MEN1
MET
MFNG
MITF
MKL1
MLH1
MLL3/KMT2C
MLLT11
MLLT4
MPL
MRPL30
MRPL33
MRPS31
MRPS5
MSH2
MSH3
MSR1
MTOR
MUC17
MX1
MYB
MYC
MYCL
MYCN
NBPF10
NCOR1
NDUFB9
NF1
NF2
NFATC4
NFE2L2
NFIB
NIPBL
NKX2-1
NKX3-1
NOTCH1
NOTCH2
NOTCH2NL
NOTCH3
NOTCH4
NPAS3
NRAS
NTN4
NTRK2
NUGGC
NUP107
NUP210L
NUP98
NUTM1
OAS1
OLFML2B
OR2Y1
OXA1L
OXNAD1
PAK3
PALB2
PAX5
PBRM1
PCBP1
PCDH18
PCDHA2
PCDHB12
PCDHGA1
PCED1B
PDGFRA
PER1
PHF6
PHOX2B
PIAS1
PIAS4
PIK3C2B
PIK3C2G
PIK3CA
PIK3CB
PIK3R1
PLCB1
PLCG1
PMS2
POLE
POLQ
POLR2A
POLR2B
POM121
POT1
PPIAL4G
PPM1B
PPP2R1A
PPP6C
PRDM1
PRDM2
PREX2
PRG4
PRKAR1A
PRKCD
PSG4
PSIP1
PSME1
PTCH1
PTEN
PTGS1
PTPN11
PTPRB
PTPRK
PYHIN1
QKI
RAC1
RAD21
RAD51C
RAF1
RANBP17
RAPGEF5
RASA1
RASA2
RASSF2
RB1
RBM10
RCAN2
RELN
RET
RGS3
RHOA
RIPK1
RNF43
ROBO1
ROBO2
ROS1
RPL5
RPS27
RQCD1
RUNX1
SEC24D
SERPINB3
SETBP1
SETD2
SETDB1
SF3B1
SIRPB1
SLC27A3
SLIT2
SMAD2
SMAD3
SMAD4
SMARCA4
SMARCB1
SMARCD1
SMO
SNX31
SOCS1
SOCS3
SOS1
SOS2
SOX10
SOX2
SOX9
SP110
SPEN
SPOP
SPRED1
SPTA1
SQSTM1
STAG1
STAG2
STAT1
STAT2
STAT3
STAT4
STK11
STK19
SUFU
SVEP1
SYK
SYNE1
TACC1
TAOK1
TBC1D3B
TBL1XR1
TBX21
TBX3
TCF12
TCF4
TCF7L2
TDRD9
TERT
TET2
TGFBR2
TGIF1
TJP2
TLR4
TM2D1
TMEM216
TNFRSF1A
TP53
TP53BP1
TPTE
TPTE2
TRAF6
TRAF7
TRAIP
TRERF1
TRPA1
TRRAP
TSC1
TSC2
TTN
TYK2
U2AF1
UBC
UBR5
UGGT2
USP6
USP9X
VDR
VHL
VIM
WASF3
WDR12
WNK1
WT1
XBP1
XRN1
ZBTB20
ZFP36L2
ZFX
ZNF638
ZNF831
