# Supplementary material for: Mutually exclusive genetic interactions and gene essentiality shape the genomic landscape of primary melanoma
Source: J Pathol. 2022 Nov 9;259(1):56–68. doi: 10.1002/path.6019 (PMC10098817; doi:10.1002/path.6019)
Supplement: Supplementary file 5 — Table S4. Summary of all mutation calls made in this study that were protein changing and in melanoma genes [file PATH-259-56-s006.xlsx]

## Sheet: Cover sheet
	Mutually exclusive genetic interactions and gene essentiality shape the genomic landscape of primary melanoma
	S Birkeälv et al. J Pathol DOI: https://doi.org/10.1002/path.6019
	Table S4. A summary of all mutation calls made in this study that were protein changing and in melanoma genes.
	The data in this table is arranged per gene. Several patients did not have any protein changing mutations and these individuals are denoted with a ‘0’ in column C.
	This table also contains clinical data for each patient. All of these calls were made with the Caveman pipeline and represent a subset of the calls in supplementary material, Table S3.

## Sheet: Table_S4
Supplementary Table S4. A summary of all mutation calls made in this study that were protein changing and in melanoma genes.
		All mutations can be found in Supplementary Table 3.
Gene	Sample	Most_deleterious_variant	Nonsyn_mut_per_MB	sex	alive	age_at_diagnosis	primary_breslow	siteofprimary	siteofmelanoma	no_melanoma_at_recruitment	stage_postsnb	primary_type	primary_ulceration	mitotic_rate	primary_regression	primary_lymphocyte	tils	primary_vascular	AJCC_stage	Stage_main	breslow_ajcc	mitotic_ajcc	time_os	time_RFS	time_MSS	typeofmelanoma2	Rare	Total_samples_mutated	Percent_samples_mutated	Gene_freq	Change
ARID2	PD36182a	Nonsense/Splice/Frameshift	5	M	yes	56.76934	3.3	back	Trunk	1	IIA (T3a/N0/M0)	Nodular melanoma	Not stated	<1	Not stated	Not stated	Not stated	Not stated	IIA	II	2-4	<1	8.1232	8.1232	8.1232	Cutaneous	No	43	8%	ARID2	(8%)	p.Q1411*
ARID2	PD36229a	Nonsense/Splice/Frameshift	3.46153846153846	M	no	64.3833	5.51	upper arm	Limbs	1	IIIB (T4b/N1a/M0)	Superficial spreading melanoma	Yes	>5	Yes	Yes (unclassified)	Yes (Unclassified)	No	IIIB	III	>=4	>=1	3.02257999999999	2.98698999999999	3.02257999999999	Cutaneous	No	43	8%	ARID2	(8%)	p.Q793*
ARID2	PD36230a	Nonsense/Splice/Frameshift	5.96153846153846	F	yes	58.51609	1.3	back	Trunk	1	IIA (T2b/N0/M0)	Superficial spreading melanoma	Yes	3	No	Not stated	Not stated	No	IIA	II	1-2	>=1	6.93771	6.93771	6.93771	Cutaneous	No	43	8%	ARID2	(8%)	p.Q658*
ARID2	PD36259a	Nonsense/Splice/Frameshift	13.0769230769231	M	yes	49.52224	4	hand	Other	1	IIIA (T3a/N1a/M0)	Superficial spreading melanoma with spitzoid features	No	6	No	Yes (mild/scanty)	NonBrisk	No	IIIA	III	2-4	>=1	2.98974	2.98974	2.98974	Cutaneous	No	43	8%	ARID2	(8%)	p.W266*
ARID2	PD36259a	Nonsense/Splice/Frameshift	13.0769230769231	M	yes	49.52224	4	hand	Other	1	IIIA (T3a/N1a/M0)	Superficial spreading melanoma with spitzoid features	No	6	No	Yes (mild/scanty)	NonBrisk	No	IIIA	III	2-4	>=1	2.98974	2.98974	2.98974	Cutaneous	No	43	8%	ARID2	(8%)	p.Q1100*
ARID2	PD36262a	Missense/Inframe deletion	1.53846153846154	M	yes	49.90007	1.5	subungual	Other	1	IIA (T2b/N0/M0)	Subungual melanoma	Yes	1	No	No	Absent	No	IIA	II	1-2	>=1	6.02327	0.772069999999999	6.02327	Acral	Acral	43	8%	ARID2	(8%)	p.S1505A
ARID2	PD36265a	Nonsense/Splice/Frameshift	27.6923076923077	M	no	72.65434	5.3	head/neck	Head	1	IIC (T4b/N0/M0)	Superficial spreading melanoma	Yes	8	No	Not stated	NonBrisk	No	IIC	II	>=4	>=1	1.75223	0.459959999999995	1.75223	Cutaneous	No	43	8%	ARID2	(8%)	p.Q507*
ARID2	PD36265a	Nonsense/Splice/Frameshift	27.6923076923077	M	no	72.65434	5.3	head/neck	Head	1	IIC (T4b/N0/M0)	Superficial spreading melanoma	Yes	8	No	Not stated	NonBrisk	No	IIC	II	>=4	>=1	1.75223	0.459959999999995	1.75223	Cutaneous	No	43	8%	ARID2	(8%)	Del_227
ARID2	PD36267a	Nonsense/Splice/Frameshift	9.42307692307692	F	no	74.85011	NA	nodal with no known primary	Other	1	IIIB or IIIC (Not known/N2b/M0) (non skin tumour so Breslow level is not applicable)	Nodal primary melanoma	Not stated	NA	Not stated	Not stated	Not stated	Not stated	IIIB	III	NA	NA	0.930869999999999	0.862409999999997	0.930869999999999	Unknown	No	43	8%	ARID2	(8%)	p.R274*
ARID2	PD36306a	Missense/Inframe deletion	9.61538461538461	F	yes	70.6694	1.1	hand	Other	1	IB (T2a/N0/M0)	Superficial spreading melanoma	No	1	No	Yes (mild/scanty)	NonBrisk	No	IB	I	1-2	>=1	3.17044	3.17044	3.17044	Cutaneous	No	43	8%	ARID2	(8%)	p.R314C
ARID2	PD36309a	Nonsense/Splice/Frameshift	7.11538461538461	F	yes	65.38535	2.3	lower leg	Limbs	1	IIB (T3b/N0/M0)	Nodular melanoma	Yes	6	No	Yes (mild/scanty)	NonBrisk	No	IIB	II	2-4	>=1	1.22929999999999	1.22929999999999	1.22929999999999	Cutaneous	No	43	8%	ARID2	(8%)	p.R274*
ARID2	PD36311a	Nonsense/Splice/Frameshift	5.96153846153846	F	yes	59.27173	1.9	lower leg	Limbs	1	IB (T2a/N0/M0)	Superficial spreading melanoma	No	7	No	Not stated	NonBrisk	No	IB	I	1-2	>=1	2.64203000000001	2.64203000000001	2.64203000000001	Cutaneous	No	43	8%	ARID2	(8%)	p.Q1100*
ARID2	PD36315a	Nonsense/Splice/Frameshift	39.2307692307692	M	yes	66.65298	2.1	head/neck	Head	1	IIA (T3a/N0/M0)	Superficial spreading melanoma	No	4	No	Not stated	NonBrisk	No	IIA	II	2-4	>=1	4.77755000000001	1.52224	4.77755000000001	Cutaneous	No	43	8%	ARID2	(8%)	p.Q923*
ARID2	PD36325a	Missense/Inframe deletion	2.11538461538462	M	yes	50.23682	1.7	back	Trunk	1	IIA (T2b/N0/M0)	Superficial spreading melanoma	Yes	1	No	Yes (heavy/dense)	Brisk	No	IIA	II	1-2	>=1	6.66393	6.66393	6.66393	Cutaneous	No	43	8%	ARID2	(8%)	p.P902S
ARID2	PD36329a	Nonsense/Splice/Frameshift	40.1923076923077	M	no	70.43942	6	head/neck	Head	1	IIC (T4b/N0/M0)	Superficial spreading melanoma	Yes	20	Yes	Not stated	Absent	Yes	IIC	II	>=4	>=1	4.85695	4.27379000000001	4.85695	Cutaneous	No	43	8%	ARID2	(8%)	Del_275
ARID2	PD36330a	Missense/Inframe deletion	10.7692307692308	F	yes	69.93566	4.5	thigh	Limbs	1	IIB (T4a/N0/M0)	Nodular melanoma	Not stated	NA	Not stated	Not stated	Not stated	Not stated	IIB	II	>=4	NA	6.5818	6.5818	6.5818	Cutaneous	No	43	8%	ARID2	(8%)	p.P1664L
ARID2	PD36358a	Nonsense/Splice/Frameshift	2.11538461538462	M	yes	32.04107	2.3	head/neck	Head	1	IIA (T3a/N0/M0)	Nodular melanoma	No	2	No	Yes (mild/scanty)	NonBrisk	No	IIA	II	2-4	>=1	7.17043	7.17043	7.17043	Cutaneous	No	43	8%	ARID2	(8%)	p.Q476*
ARID2	PD36379a	Nonsense/Splice/Frameshift	6.92307692307692	F	no	73.35797	1.7	back	Trunk	1	IB (T2a/N0/M0)	Superficial spreading melanoma	No	<1	Yes	Yes (mild/scanty)	NonBrisk	No	IB	I	1-2	<1	11.20876	11.20876	11.20876	Cutaneous	No	43	8%	ARID2	(8%)	p.C1672*
ARID2	PD36390a	Missense/Inframe deletion	10	M	yes	55.26352	2.5	upper arm	Limbs	1	IIA (T3a/N0/M0)	Nodular melanoma	No	NA	No	Not stated	Not stated	No	IIA	II	2-4	NA	5.79055	5.79055	5.79055	Cutaneous	No	43	8%	ARID2	(8%)	p.V103A
ARID2	PD36393a	Missense/Inframe deletion	10.7692307692308	F	yes	47.60849	8	back	Trunk	1	IIC (T4b/N0/M0)	Superficial spreading melanoma	Yes	20	Yes	Yes (moderate)	Yes (Unclassified)	Not stated	IIC	II	>=4	>=1	6.07255	6.07255	6.07255	Cutaneous	No	43	8%	ARID2	(8%)	p.P970L
ARID2	PD36400a	Nonsense/Splice/Frameshift	21.7307692307692	F	yes	52.98289	1.45	lower arm	Limbs	1	IB (T2a/N0/M0)	Superficial spreading melanoma	No	4	No	Yes (moderate)	NonBrisk	No	IB	I	1-2	>=1	3.6742	3.6742	3.6742	Cutaneous	No	43	8%	ARID2	(8%)	p.Q1165*
ARID2	PD36404a	Nonsense/Splice/Frameshift	0.576923076923077	F	yes	59.88775	4.8	acral	Other	1	IIC (T4b/N0/M0)	Superficial spreading melanoma	Yes	4	No	Not stated	Absent	No	IIC	II	>=4	>=1	2.65298000000001	2.65298000000001	2.65298000000001	Acral	Acral	43	8%	ARID2	(8%)	Del_478
ARID2	PD36410a	Nonsense/Splice/Frameshift	12.8846153846154	F	yes	60.5284	5	head/neck	Head	1	IIB (T4a/N0/M0)	Nodular melanoma	No	<1	No	Yes (heavy/dense)	Brisk	No	IIB	II	>=4	<1	4.05476000000001	4.05476000000001	4.05476000000001	Cutaneous	No	43	8%	ARID2	(8%)	Del_272
ARID2	PD36432a	Missense/Inframe deletion	1.15384615384615	F	no	41.53593	2	knee	Limbs	1	IIIC (T2b/N2b/M0)	Superficial spreading melanoma	Yes	0	No	Not stated	Absent	No	IIIC	III	1-2	<1	3.63861	3.43327	3.63861	Cutaneous	No	43	8%	ARID2	(8%)	p.A86V
ARID2	PD36439a	Nonsense/Splice/Frameshift	12.3076923076923	M	yes	57.50582	3.43	back	Trunk	1	IIB (T3b/N0/M0)	Nodular melanoma	Yes	3	No	Not stated	NonBrisk	No	IIB	II	2-4	>=1	4.48734	4.48734	4.48734	Cutaneous	No	43	8%	ARID2	(8%)	p.Q1118*
ARID2	PD36454a	Nonsense/Splice/Frameshift	12.1153846153846	M	no	72.22724	5.4	head/neck	Head	1	IIIB (T4a/N1b/M0)	Nodular melanoma	No	4	No	Not stated	Absent	No	IIIB	III	>=4	>=1	5.93292000000001	1.14716	5.93292000000001	Cutaneous	No	43	8%	ARID2	(8%)	p.Q288*
ARID2	PD36457a	Missense/Inframe deletion	3.26923076923077	M	yes	62.57632	1.6	back	Trunk	1	IB (T2a/N0/M0)	Superficial spreading melanoma	No	1	No	Yes (moderate)	NonBrisk	No	IB	I	1-2	>=1	5.49486	5.49486	5.49486	Cutaneous	No	43	8%	ARID2	(8%)	p.P1269S
ARID2	PD36470a	Missense/Inframe deletion	2.69230769230769	M	yes	73.23751	1	back	Trunk	1	IA (T1a/N0/M0)	Superficial spreading melanoma	Not stated	<1	Not stated	Not stated	Not stated	No	IA	I	<=1	<1	5.4538	5.4538	5.4538	Cutaneous	No	43	8%	ARID2	(8%)	p.P710S
ARID2	PD36474a	Missense/Inframe deletion	54.0384615384615	M	no	75.72895	5.2	head/neck	Head	1	IIC (T4b/N0/M0)	Nodular melanoma	Yes	10	No	Yes (mild/scanty)	Brisk	No	IIC	II	>=4	>=1	8.32307	8.32307	8.32307	Cutaneous	No	43	8%	ARID2	(8%)	p.R314C
ARID2	PD36497a	Missense/Inframe deletion	14.0384615384615	M	yes	73.47296	3.5	chest	Trunk	1	IIA (T3a/N0/M0)	Superficial spreading melanoma	No	1	No	Not stated	Brisk	No	IIA	II	2-4	>=1	5.09515	5.09515	5.09515	Cutaneous	No	43	8%	ARID2	(8%)	p.P128L
ARID2	PD36503a	Missense/Inframe deletion	3.84615384615385	F	yes	42.6475	2	upper arm	Limbs	1	IB (T2a/N0/M0)	Unclassified	No	2	No	Not stated	NonBrisk	Not stated	IB	I	1-2	>=1	7.436	7.436	7.436	Cutaneous	No	43	8%	ARID2	(8%)	p.S889L
ARID2	PD36514a	Nonsense/Splice/Frameshift	4.23076923076923	F	yes	28	1.4	back	Trunk	1	IB (T2a/N0/M0)	Superficial spreading melanoma	No	3	No	Yes (moderate)	Yes (Unclassified)	No	IB	I	1-2	>=1	13.48665	13.48665	13.48665	Cutaneous	No	43	8%	ARID2	(8%)	p.Q983*
ARID2	PD36518a	Missense/Inframe deletion	71.7307692307692	F	yes	49.08966	1.2	upper arm	Limbs	1	IB (T2a/N0/M0)	Superficial spreading melanoma	Not stated	NA	Not stated	Not stated	Not stated	Not stated	IB	I	1-2	NA	13.62903	13.62903	13.62903	Cutaneous	No	43	8%	ARID2	(8%)	p.S825L
ARID2	PD36589a	Nonsense/Splice/Frameshift	14.4230769230769	M	yes	64.01369	2.3	head/neck	Head	1	IIA (T3a/N0/M0)	Lentigo maligna melanoma	Not stated	10	Yes	Yes (mild/scanty)	NonBrisk	Not stated	IIA	II	2-4	>=1	11.25531	0.468170000000001	11.25531	Cutaneous	No	43	8%	ARID2	(8%)	p.Q1100*
ARID2	PD36589a	Nonsense/Splice/Frameshift	14.4230769230769	M	yes	64.01369	2.3	head/neck	Head	1	IIA (T3a/N0/M0)	Lentigo maligna melanoma	Not stated	10	Yes	Yes (mild/scanty)	NonBrisk	Not stated	IIA	II	2-4	>=1	11.25531	0.468170000000001	11.25531	Cutaneous	No	43	8%	ARID2	(8%)	p.Q476*
ARID2	PD36606a	Nonsense/Splice/Frameshift	8.84615384615385	F	yes	61.35524	3	upper arm	Limbs	1	IIB (T3b/N0/M0)	Superficial spreading melanoma	Yes	32	No	Not stated	NonBrisk	No	IIB	II	2-4	>=1	4.63792	4.63792	4.63792	Cutaneous	No	43	8%	ARID2	(8%)	ARID2_splice_362
ARID2	PD36606a	Nonsense/Splice/Frameshift	8.84615384615385	F	yes	61.35524	3	upper arm	Limbs	1	IIB (T3b/N0/M0)	Superficial spreading melanoma	Yes	32	No	Not stated	NonBrisk	No	IIB	II	2-4	>=1	4.63792	4.63792	4.63792	Cutaneous	No	43	8%	ARID2	(8%)	p.Q1403*
ARID2	PD36610a	Nonsense/Splice/Frameshift	6.15384615384615	F	yes	70.19849	11.2	head/neck	Head	1	IIIC (T4b/N1b/M0)	Nodular melanoma	Yes	16	No	Not stated	Brisk	No	IIIC	III	>=4	>=1	3.89596999999999	3.67967999999999	3.89596999999999	Cutaneous	No	43	8%	ARID2	(8%)	p.K35*
ARID2	PD36623a	Nonsense/Splice/Frameshift	8.26923076923077	M	no	61.01574	5	head/neck	Head	1	IIC (T4b/N0/M0)	Superficial spreading melanoma	Yes	<1	No	Not stated	Not stated	No	IIC	II	>=4	<1	14.76797	0.859690000000001	14.76797	Cutaneous	No	43	8%	ARID2	(8%)	p.Q609*
ARID2	PD36629a	Nonsense/Splice/Frameshift	14.0384615384615	F	yes	65.87543	6.3	head/neck	Head	1	IIB (T4a/N0/M0)	Nodular melanoma	No	7.5	No	Not stated	Yes (Unclassified)	No	IIB	II	>=4	>=1	8.36139	1.57974	8.36139	Cutaneous	No	43	8%	ARID2	(8%)	p.Q983*
ARID2	PD36629a	Nonsense/Splice/Frameshift	14.0384615384615	F	yes	65.87543	6.3	head/neck	Head	1	IIB (T4a/N0/M0)	Nodular melanoma	No	7.5	No	Not stated	Yes (Unclassified)	No	IIB	II	>=4	>=1	8.36139	1.57974	8.36139	Cutaneous	No	43	8%	ARID2	(8%)	p.Q1128*
ARID2	PD36636a	Nonsense/Splice/Frameshift	19.8076923076923	M	yes	73.95209	1.7	head/neck	Head	1	IB (T2a/N0/M0)	Lentigo maligna melanoma	No	3	No	Not stated	NonBrisk	No	IB	I	1-2	>=1	6.87201	3.42779	6.87201	Cutaneous	No	43	8%	ARID2	(8%)	p.R1754*
ARID2	PD36641a	Missense/Inframe deletion	23.4615384615385	M	yes	61.14716	3.4	upper arm	Limbs	1	IIA (T3a/N0/M0)	Nodular melanoma	No	6.5	Not stated	Not stated	Not stated	No	IIA	II	2-4	>=1	6.08351	6.08351	6.08351	Cutaneous	No	43	8%	ARID2	(8%)	p.T1173I
ARID2	PD36660a	Missense/Inframe deletion	5.76923076923077	M	no	60.02464	1.8	lower arm	Limbs	1	IB (T2a/N0/M0)	Superficial spreading melanoma	No	3	Yes	Not stated	Brisk	No	IB	I	1-2	>=1	3.03354	2.49692	3.03354	Cutaneous	No	43	8%	ARID2	(8%)	p.R623C
ARID2	PD36664a	Nonsense/Splice/Frameshift	5.57692307692308	M	yes	59.92882	1.28	back	Trunk	1	IB (T2a/N0/M0)	Superficial spreading melanoma	No	NA	Not stated	Not stated	NonBrisk	Not stated	IB	I	1-2	NA	3.87406	3.87406	3.87406	Cutaneous	No	43	8%	ARID2	(8%)	p.W237*
ARID2	PD36670a	Nonsense/Splice/Frameshift	2.11538461538462	M	yes	60.6653	1.6	chest	Trunk	1	IB (T2a/N0/M0)	Superficial spreading melanoma	No	10	No	Not stated	Brisk	No	IB	I	1-2	>=1	4.05202	4.05202	4.05202	Cutaneous	No	43	8%	ARID2	(8%)	p.Q490*
ARID2	PD36682a	Nonsense/Splice/Frameshift	16.9230769230769	M	no	68.82683	15	back	Trunk	1	IIB (T4a/N0/M0)	Lentigo maligna melanoma	Not stated	8	Not stated	Not stated	NonBrisk	No	IIB	II	>=4	>=1	3.02807	0.939080000000004	3.02807	Cutaneous	No	43	8%	ARID2	(8%)	Del_260
ARID2	PD36704a	Nonsense/Splice/Frameshift	9.23076923076923	F	yes	55.99726	1.8	lower leg	Limbs	1	IIA (T2b/N0/M0)	Superficial spreading melanoma	Yes	NA	Not stated	Yes (unclassified)	Yes (Unclassified)	No	IIA	II	1-2	NA	9.28953	0.881590000000003	9.28953	Cutaneous	No	43	8%	ARID2	(8%)	p.Q1313*
BRAF	PD36176a	Missense/Inframe deletion	5.19230769230769	F	no	47.30185	1.5	head/neck	Head	1	IB (T2a/N0/M0)	Nodular melanoma	No	<1	No	Not stated	Not stated	No	IB	I	1-2	<1	1.78234	1.5551	1.78234	Cutaneous	No	238	45%	BRAF	(45%)	p.G469E
BRAF	PD36178a	Hotspot	1.73076923076923	M	no	28.46817	1.1	thigh	Limbs	0	IB (T2a/N0/M0)	Superficial spreading melanoma	Not stated	NA	Not stated	Yes (moderate)	NonBrisk		IB	I	1-2	NA	13.02943	4.99932	13.02943	Cutaneous	No	238	45%	BRAF	(45%)	p.V600E
BRAF	PD36179a	Hotspot	0.576923076923077	F	no	47.50993	1.55	acral	Other	1	IB (T2a/N0/M0)	Acral lentiginous melanoma	No	1	No	Yes (mild/scanty)	NonBrisk	No	IB	I	1-2	>=1	2.29431	0.777550000000005	2.29431	Acral	Acral	238	45%	BRAF	(45%)	p.V600E
BRAF	PD36192a	Hotspot	0.769230769230769	F	yes	42.87474	3	lower leg	Limbs	1	IIB (T3b/N0/M0)	Superficial spreading melanoma	Yes	<1	No	No	Absent	No	IIB	II	2-4	<1	9.33334	9.33334	9.33334	Cutaneous	No	238	45%	BRAF	(45%)	p.V600E
BRAF	PD36193a	Missense/Inframe deletion	7.88461538461538	M	yes	51.51814	1.05	lower leg	Limbs	1	IB (T2a/N0/M0)	Nodular melanoma	No	1	No	Yes (mild/scanty)	NonBrisk	No	IB	I	1-2	>=1	10.30801	10.30801	10.30801	Cutaneous	No	238	45%	BRAF	(45%)	p.S215F
BRAF	PD36193a	Missense/Inframe deletion	7.88461538461538	M	yes	51.51814	1.05	lower leg	Limbs	1	IB (T2a/N0/M0)	Nodular melanoma	No	1	No	Yes (mild/scanty)	NonBrisk	No	IB	I	1-2	>=1	10.30801	10.30801	10.30801	Cutaneous	No	238	45%	BRAF	(45%)	p.L597P
BRAF	PD36195a	Hotspot	1.15384615384615	M	no	69.21835	12	abdomen	Trunk	1	IIC (T4b/N0/M0)	Superficial spreading melanoma	Yes	12	No	Yes (moderate)	NonBrisk	Yes	IIC	II	>=4	>=1	2.54619	1.57151999999999	2.54619	Cutaneous	No	238	45%	BRAF	(45%)	p.V600E
BRAF	PD36199a	Hotspot	0.384615384615385	M	no	58.43943	3.1	back	Trunk	1	IIA (T3a/N0/M0)	Superficial spreading melanoma	No	3	No	Yes (mild/scanty)	NonBrisk	Yes	IIA	II	2-4	>=1	2.78165	1.80424	2.78165	Cutaneous	No	238	45%	BRAF	(45%)	p.V600E
BRAF	PD36202a	Hotspot	3.46153846153846	M	no	74.48049	1.8	back	Trunk	1	IB (T2a/N0/M0)	Superficial spreading melanoma	No	2	Yes	Yes (moderate)	NonBrisk	No	IB	I	1-2	>=1	12.35319	12.35319	12.35319	Cutaneous	No	238	45%	BRAF	(45%)	p.V600K
BRAF	PD36203a	Hotspot	3.46153846153846	F	yes	38.58179	1.5	knee	Limbs	1	IB (T2a/N0/M0)	Superficial spreading melanoma	No	2.5	No	No	Absent	No	IB	I	1-2	>=1	4.72827	4.72827	4.72827	Cutaneous	No	238	45%	BRAF	(45%)	p.V600E
BRAF	PD36204a	Hotspot	2.30769230769231	F	yes	36.53114	3.6	lower arm	Limbs	1	IIA (T3a/N0/M0)	Superficial spreading melanoma	No	1.5	Not stated	Yes (mild/scanty)	NonBrisk	No	IIA	II	2-4	>=1	8.48186	8.48186	8.48186	Cutaneous	No	238	45%	BRAF	(45%)	p.V600E
BRAF	PD36206a	Hotspot	1.53846153846154	F	yes	40.73375	1.42	upper arm	Limbs	1	IB (T2a/N0/M0)	Superficial spreading melanoma	No	<1	No	Yes (moderate)	NonBrisk	No	IB	I	1-2	<1	10.14647	10.14647	10.14647	Cutaneous	No	238	45%	BRAF	(45%)	p.V600E
BRAF	PD36210a	Hotspot	1.73076923076923	F	yes	68.71732	2.5	lower leg	Limbs	1	IIA (T3a/N0/M0)	Nodular melanoma	No	6.5	No	Not stated	Not stated	No	IIA	II	2-4	>=1	8.06571	8.06571	8.06571	Cutaneous	No	238	45%	BRAF	(45%)	p.V600K
BRAF	PD36211a	Hotspot	1.73076923076923	F	yes	43.60575	1.3	lower leg	Limbs	1	IB (T2a/N0/M0)	Superficial spreading melanoma	No	0	No	Not stated	NonBrisk	No	IB	I	1-2	<1	7.87953	7.87953	7.87953	Cutaneous	No	238	45%	BRAF	(45%)	p.V600E
BRAF	PD36213a	Missense/Inframe deletion	14.4230769230769	F	no	69.09514	3.2	upper arm	Limbs	1	IIIB (T3b/N1a/M0)	Nodular melanoma	Yes	7.5	No	Not stated	NonBrisk	No	IIIB	III	2-4	>=1	1.577	1.577	1.577	Cutaneous	No	238	45%	BRAF	(45%)	p.L597P
BRAF	PD36214a	Hotspot	2.69230769230769	M	no	57.40999	3.5	abdomen	Trunk	1	IIIC (T3b/N3/M0)	Superficial spreading melanoma	Yes	20	No	Not stated	Absent	No	IIIC	III	2-4	>=1	1.43464	1.15264	1.43464	Cutaneous	No	238	45%	BRAF	(45%)	p.V600E
BRAF	PD36216a	Hotspot	0.384615384615385	F	no	40.4627	1.5	foot	Other	1	IB (T2a/N0/M0)	Acral lentiginous melanoma	No	<1	No	Yes (mild/scanty)	NonBrisk	No	IB	I	1-2	<1	4.19439	3.54004	4.19439	Acral	Acral	238	45%	BRAF	(45%)	p.V600E
BRAF	PD36218a	Missense/Inframe deletion	64.8076923076923	M	no	68.41068	8	head/neck	Head	1	IIB (T4a/N0/M0)	Nodular melanoma	No	2.5	No	Not stated	Not stated	Yes	IIB	II	>=4	>=1	1.53319	0.383300000000006	1.53319	Cutaneous	No	238	45%	BRAF	(45%)	p.S616F
BRAF	PD36219a	Hotspot	2.11538461538462	F	no	49.01027	6.8	back	Trunk	1	IIIC (T4a/N3/M0)	Superficial spreading melanoma	No	2	No	Yes (moderate)	NonBrisk	No	IIIC	III	>=4	>=1	3.9781	0.635179999999998	3.9781	Cutaneous	No	238	45%	BRAF	(45%)	p.V600E
BRAF	PD36220a	Hotspot	1.92307692307692	F	no	54.50513	1.6	lower leg	Limbs	1	IB (T2a/N0/M0)	Superficial spreading melanoma	No	2	No	Yes (moderate)	NonBrisk	No	IB	I	1-2	>=1	6.82547	2.68583	6.82547	Cutaneous	No	238	45%	BRAF	(45%)	p.V600E
BRAF	PD36221a	Hotspot	3.07692307692308	F	no	40.21355	10	lower leg	Limbs	1	IIIB (T4a/N2c/M0)	Unclassified	Not stated	NA	Not stated	Not stated	Not stated	No	IIIB	III	>=4	NA	2.22040000000001	0.711840000000002	2.22040000000001	Cutaneous	No	238	45%	BRAF	(45%)	p.V600E
BRAF	PD36223a	Hotspot	1.92307692307692	M	no	59.21971	3.9	abdomen	Trunk	1	IIB (T3b/N0/M0)	Superficial spreading melanoma	Yes	4	No	Yes (mild/scanty)	Absent	No	IIB	II	2-4	>=1	1.91102	1.5113	1.91102	Cutaneous	No	238	45%	BRAF	(45%)	p.V600E
BRAF	PD36224a	Nonsense/Splice/Frameshift	1.34615384615385	M	no	74.74332	4	head/neck	Head	1	IIIC (T3a/N3/M0)	Superficial spreading melanoma	No	20	No	Yes (mild/scanty)	Absent	Yes	IIIC	III	2-4	>=1	1.38262	0.506510000000006	1.38262	Cutaneous	No	238	45%	BRAF	(45%)	p.G469*
BRAF	PD36225a	Hotspot	2.11538461538462	F	no	51.48255	1.75	back	Trunk	1	IB (T2a/N0/M0)	Nodular melanoma	No	8	No	Yes (mild/scanty)	NonBrisk	No	IB	I	1-2	>=1	2.55166999999999	0.714569999999995	2.55166999999999	Cutaneous	No	238	45%	BRAF	(45%)	p.V600E
BRAF	PD36228a	Hotspot	2.69230769230769	M	yes	43.06639	0.92	back	Trunk	1	IA (T1a/N0/M0)	Superficial spreading melanoma	No	<1	Not stated	Not stated	Not stated	No	IA	I	<=1	<1	11.03902	11.03902	11.03902	Cutaneous	No	238	45%	BRAF	(45%)	p.V600E
BRAF	PD36232a	Hotspot	5	M	no	44.58864	1.2	back	Trunk	1	IB (T2a/N0/M0)	Superficial spreading melanoma	No	2	No	Yes (unclassified)	Yes (Unclassified)	No	IB	I	1-2	>=1	1.71937	0.741959999999999	1.71937	Cutaneous	No	238	45%	BRAF	(45%)	p.V600K
BRAF	PD36238a	Hotspot	2.69230769230769	F	no	57.41273	4.1	upper arm	Limbs	1	IIC (T4b/N0/M0)	Nodular melanoma	Yes	18	No	Yes (mild/scanty)	NonBrisk	Yes	IIC	II	>=4	>=1	1.84258	0.991099999999996	1.84258	Cutaneous	No	238	45%	BRAF	(45%)	p.V600E
BRAF	PD36240a	Hotspot	1.15384615384615	F	no	72.54483	9.3	chest	Trunk	1	IIB (T4a/N0/M0)	Lentigo maligna melanoma	No	7	No	Not stated	Not stated	No	IIB	II	>=4	>=1	1.43737	1.24845999999999	1.43737	Cutaneous	No	238	45%	BRAF	(45%)	p.V600E
BRAF	PD36241a	Hotspot	2.30769230769231	F	yes	33.24572	2.4	abdomen	Trunk	1	IIA (T3a/N0/M0)	Superficial spreading melanoma	No	4	No	Yes (mild/scanty)	NonBrisk	No	IIA	II	2-4	>=1	9.16085	9.16085	9.16085	Cutaneous	No	238	45%	BRAF	(45%)	p.V600E
BRAF	PD36246a	Hotspot	1.15384615384615	M	no	52.99384	2.2	head/neck	Head	1	IIIA (T3a/N1a/M0)	Superficial spreading melanoma	No	1	No	Yes (moderate)	NonBrisk	No	IIIA	III	2-4	>=1	14.59548	11.75086	14.59548	Cutaneous	No	238	45%	BRAF	(45%)	p.V600E
BRAF	PD36248a	Hotspot	0.961538461538461	F	yes	34.81451	2.7	abdomen	Trunk	1	IIA (T3a/N0/M0)	Unclassified	Not stated	<1	Not stated	Yes (mild/scanty)	NonBrisk	Not stated	IIA	II	2-4	<1	11.32375	11.32375	11.32375	Cutaneous	No	238	45%	BRAF	(45%)	p.V600E
BRAF	PD36251a	Hotspot	20	M	yes	62.76523	3.2	head/neck	Head	1	IIB (T3b/N0/M0)	Superficial spreading melanoma	Yes	20	No	Not stated	NonBrisk	No	IIB	II	2-4	>=1	7.42232	1.03765	7.42232	Cutaneous	No	238	45%	BRAF	(45%)	p.V600K
BRAF	PD36256a	Hotspot	0.961538461538461	M	yes	40.19439	1.1	back	Trunk	1	IB (T2a/N0/M0)	Superficial spreading melanoma	No	NA	No	Yes (heavy/dense)	Brisk	No	IB	I	1-2	NA	15.40862	10.45037	15.40862	Cutaneous	No	238	45%	BRAF	(45%)	p.V600E
BRAF	PD36258a	Hotspot	1.34615384615385	F	yes	61.37988	1	back	Trunk	1	IB (T1b/N0/M0)	Superficial spreading melanoma	No	2	No	Not stated	NonBrisk	No	IB	I	<=1	>=1	6.34632999999999	6.34632999999999	6.34632999999999	Cutaneous	No	238	45%	BRAF	(45%)	p.V600E
BRAF	PD36264a	Missense/Inframe deletion	2.5	F	yes	60.4271	1.02	upper arm	Limbs	1	IB (T2a/N0/M0)	Superficial spreading melanoma	Not stated	1	No	Not stated	NonBrisk	Not stated	IB	I	1-2	>=1	5.96031	5.96031	5.96031	Cutaneous	No	238	45%	BRAF	(45%)	Del_133
BRAF	PD36265a	Missense/Inframe deletion	27.6923076923077	M	no	72.65434	5.3	head/neck	Head	1	IIC (T4b/N0/M0)	Superficial spreading melanoma	Yes	8	No	Not stated	NonBrisk	No	IIC	II	>=4	>=1	1.75223	0.459959999999995	1.75223	Cutaneous	No	238	45%	BRAF	(45%)	p.G469E
BRAF	PD36268a	Hotspot	1.34615384615385	M	yes	58.33265	2.4	upper arm	Limbs	1	IIB (T3b/N0/M0)	Superficial spreading melanoma	Yes	1	Yes	Not stated	NonBrisk	No	IIB	II	2-4	>=1	6.11087999999999	1.43463	6.11087999999999	Cutaneous	No	238	45%	BRAF	(45%)	p.V600E
BRAF	PD36273a	Hotspot	4.80769230769231	F	yes	38.13826	0.33	vulval	Other	1	IA (T1a/N0/M0)	Superficial spreading melanoma	Not stated	<1	Not stated	Yes (unclassified)	Yes (Unclassified)	Not stated	IA	I	<=1	<1	8.33676	8.33676	8.33676	Other_rare	Rare	238	45%	BRAF	(45%)	p.V600E
BRAF	PD36274a	Hotspot	0.769230769230769	M	yes	50.61191	2.3	back	Trunk	1	IIA (T3a/N0/M0)	Melanoma with neutropic features	No	1	Not stated	Yes (mild/scanty)	NonBrisk	No	IIA	II	2-4	>=1	3.70979	3.70979	3.70979	Cutaneous	No	238	45%	BRAF	(45%)	p.V600E
BRAF	PD36275a	Missense/Inframe deletion	17.6923076923077	M	yes	63.38124	3.5	head/neck	Head	1	IIA (T3a/N0/M0)	Superficial spreading melanoma	No	6	Yes	Not stated	Absent	No	IIA	II	2-4	>=1	3.01711	3.01711	3.01711	Cutaneous	No	238	45%	BRAF	(45%)	p.S215F
BRAF	PD36276a	Hotspot	0.576923076923077	F	no	64.29842	2.9	acral	Other	1	IIA (T3a/N0/M0)	Acral lentiginous melanoma	No	1	No	Not stated	Absent	No	IIA	II	2-4	>=1	5.04860000000001	4.61602000000001	5.04860000000001	Acral	Acral	238	45%	BRAF	(45%)	p.V600E
BRAF	PD36277a	Hotspot	17.1153846153846	M	no	67.3347	NA	nodal with no known primary	Other	1	IIIB or IIIC (Not known/N2b/M0)			NA					IIIB	III	NA	NA	1.78234	NA	1.78234	Unknown	No	238	45%	BRAF	(45%)	p.V600K
BRAF	PD36278a	Hotspot	10.1923076923077	F	yes	63.72895	1.65	upper arm	Limbs	1	IB (T2a/N0/M0)	Nodular melanoma	No	<1	No	Not stated	Yes (Unclassified)	No	IB	I	1-2	<1	5.60712000000001	1.39357	5.60712000000001	Cutaneous	No	238	45%	BRAF	(45%)	p.V600K
BRAF	PD36283a	Hotspot	0.384615384615385	M	yes	55.90144	5	penis	Other	1	IIIB (T4b/N2a/M0)	Superficial spreading melanoma	Yes	4	No	Not stated	NonBrisk	Yes	IIIB	III	>=4	>=1	3.44695	3.44695	3.44695	Other_rare	Rare	238	45%	BRAF	(45%)	p.V600E
BRAF	PD36287a	Hotspot	3.46153846153846	M	yes	65.57426	6.3	head/neck	Head	1	IIIC (T4b/N1b/M0)	Nodular melanoma	Yes	40	No	Not stated	NonBrisk	No	IIIC	III	>=4	>=1	2.76249	0.328550000000007	2.76249	Cutaneous	No	238	45%	BRAF	(45%)	p.V600E
BRAF	PD36289a	Hotspot	7.30769230769231	F	yes	56.36414	2.8	back	Trunk	1	IIA (T3a/N0/M0)	Nodular melanoma	No	2	Not stated	Not stated	Yes (Unclassified)	Not stated	IIA	II	2-4	>=1	8.47638	8.47638	8.47638	Cutaneous	No	238	45%	BRAF	(45%)	p.V600E
BRAF	PD36291a	Missense/Inframe deletion	1.73076923076923	M	yes	50.29706	4	back	Trunk	1	IIA (T3a/N0/M0)	Superficial spreading melanoma	No	4	No	Yes (mild/scanty)	NonBrisk	No	IIA	II	2-4	>=1	8.70089	8.70089	8.70089	Cutaneous	No	238	45%	BRAF	(45%)	p.P74S
BRAF	PD36292a	Hotspot	3.26923076923077	F	yes	59.32101	2.6	thigh	Limbs	1	IIB (T3b/N0/M0)	Unclassified	Yes	NA	Not stated	Not stated	Not stated	Not stated	IIB	II	2-4	NA	1.91376	1.91376	1.91376	Cutaneous	No	238	45%	BRAF	(45%)	p.V600E
BRAF	PD36293a	Missense/Inframe deletion	1.34615384615385	F	yes	59.11294	3.5	subungual	Other	1	IIB (T3b/N0/M0)	Acral lentiginous melanoma	Yes	NA	No	No	Absent	Yes	IIB	II	2-4	NA	7.53455999999999	7.53455999999999	7.53455999999999	Acral	Acral	238	45%	BRAF	(45%)	p.K483E
BRAF	PD36298a	Hotspot	1.92307692307692	F	yes	47.04449	0.95	thigh	Limbs	1	IB (T1b/N0/M0)	Superficial spreading melanoma	No	2.5	No	Yes (mild/scanty)	NonBrisk	No	IB	I	<=1	>=1	5.71662999999999	5.71662999999999	5.71662999999999	Cutaneous	No	238	45%	BRAF	(45%)	p.V600E
BRAF	PD36306a	Missense/Inframe deletion	9.61538461538461	F	yes	70.6694	1.1	hand	Other	1	IB (T2a/N0/M0)	Superficial spreading melanoma	No	1	No	Yes (mild/scanty)	NonBrisk	No	IB	I	1-2	>=1	3.17044	3.17044	3.17044	Cutaneous	No	238	45%	BRAF	(45%)	p.S467L
BRAF	PD36307a	Hotspot	6.15384615384615	F	yes	53.3744	3.4	back	Trunk	1	IIB (T3b/N0/M0)	Superficial spreading melanoma	Yes	23	Yes	Not stated	NonBrisk	No	IIB	II	2-4	>=1	2.98152	2.98152	2.98152	Cutaneous	No	238	45%	BRAF	(45%)	p.V600E
BRAF	PD36310a	Hotspot	1.73076923076923	M	yes	60.2245	9.9	abdomen	Trunk	1	IIC (T4b/N0/M0)	Nodular melanoma	Yes	5	No	Not stated	NonBrisk	No	IIC	II	>=4	>=1	1.16085	1.16085	1.16085	Cutaneous	No	238	45%	BRAF	(45%)	p.V600E
BRAF	PD36311a	Hotspot	5.96153846153846	F	yes	59.27173	1.9	lower leg	Limbs	1	IB (T2a/N0/M0)	Superficial spreading melanoma	No	7	No	Not stated	NonBrisk	No	IB	I	1-2	>=1	2.64203000000001	2.64203000000001	2.64203000000001	Cutaneous	No	238	45%	BRAF	(45%)	p.V600E
BRAF	PD36314a	Hotspot	9.03846153846154	M	yes	65.83162	3.4	head/neck	Head	1	IIB (T3b/N0/M0)	Nodular melanoma	Yes	6	Yes	Not stated	NonBrisk	No	IIB	II	2-4	>=1	3.26900000000001	3.26900000000001	3.26900000000001	Cutaneous	No	238	45%	BRAF	(45%)	p.K601E
BRAF	PD36315a	Nonsense/Splice/Frameshift	39.2307692307692	M	yes	66.65298	2.1	head/neck	Head	1	IIA (T3a/N0/M0)	Superficial spreading melanoma	No	4	No	Not stated	NonBrisk	No	IIA	II	2-4	>=1	4.77755000000001	1.52224	4.77755000000001	Cutaneous	No	238	45%	BRAF	(45%)	p.G469*
BRAF	PD36316a	Hotspot	1.15384615384615	F	no	56.02464	2.5	chest	Trunk	1	IIIA (T3a/N1a/M0)	Superficial spreading melanoma	No	14	No	Yes (mild/scanty)	NonBrisk	No	IIIA	III	2-4	>=1	3.76454	0.700890000000001	3.76454	Cutaneous	No	238	45%	BRAF	(45%)	p.V600E
BRAF	PD36317a	Missense/Inframe deletion	7.11538461538461	M	yes	52.56126	1.2	back	Trunk	1	IB (T2a/N0/M0)	Nodular melanoma	No	1	No	Yes (mild/scanty)	NonBrisk	No	IB	I	1-2	>=1	2.75702	2.75702	2.75702	Cutaneous	No	238	45%	BRAF	(45%)	Del_133
BRAF	PD36318a	Hotspot	7.30769230769231	F	yes	54.15195	NA	back	Trunk	1	IIIA or IIIB (Not known/N1a/M0) (not calculable as no Breslow level)	Melanocytic tumour of uncertain malignant potential (MUMP)	No	1	No	Not stated	Absent	No	IIIA	III	NA	>=1	2.65572	2.65572	2.65572	Cutaneous	No	238	45%	BRAF	(45%)	p.V600E
BRAF	PD36321a	Hotspot	1.92307692307692	F	yes	52.2245	1.94	abdomen	Trunk	1	IIA (T2b/N0/M0)	Superficial spreading melanoma	Yes	7	No	Not stated	NonBrisk	Yes	IIA	II	1-2	>=1	2.35456	2.35456	2.35456	Cutaneous	No	238	45%	BRAF	(45%)	p.V600E
BRAF	PD36324a	Hotspot	1.92307692307692	F	yes	38.28611	2.3	thigh	Limbs	1	IIIC (T3b/N1b/M0)	Nodular melanoma	Yes	3	No	Yes (mild/scanty)	NonBrisk	No	IIIC	III	2-4	>=1	4.56399	4.56399	4.56399	Cutaneous	No	238	45%	BRAF	(45%)	p.V600E
BRAF	PD36325a	Hotspot	2.11538461538462	M	yes	50.23682	1.7	back	Trunk	1	IIA (T2b/N0/M0)	Superficial spreading melanoma	Yes	1	No	Yes (heavy/dense)	Brisk	No	IIA	II	1-2	>=1	6.66393	6.66393	6.66393	Cutaneous	No	238	45%	BRAF	(45%)	p.V600K
BRAF	PD36327a	Hotspot	5.38461538461538	F	yes	62.6475	2.5	lower leg	Limbs	1	IIIB (T3b/N1a/M0)	Nodular melanoma	Yes	4	No	No	Absent	No	IIIB	III	2-4	>=1	6.46954	6.46954	6.46954	Cutaneous	No	238	45%	BRAF	(45%)	p.V600E
BRAF	PD36329a	Missense/Inframe deletion	40.1923076923077	M	no	70.43942	6	head/neck	Head	1	IIC (T4b/N0/M0)	Superficial spreading melanoma	Yes	20	Yes	Not stated	Absent	Yes	IIC	II	>=4	>=1	4.85695	4.27379000000001	4.85695	Cutaneous	No	238	45%	BRAF	(45%)	p.K439R
BRAF	PD36332a	Hotspot	6.92307692307692	F	yes	38.8282	1.4	thigh	Limbs	1	IB (T2a/N0/M0)	Superficial spreading melanoma	No	4	No	Not stated	NonBrisk	No	IB	I	1-2	>=1	4.84873	4.84873	4.84873	Cutaneous	No	238	45%	BRAF	(45%)	p.V600E
BRAF	PD36333a	Hotspot	2.5	F	yes	35.44148	NA	nodal with no known primary	Other	1	IIIB or IIIC (Not known/N1b/M0) (non skin tumour so Breslow level is not applicable)	Nodal primary melanoma	Not stated	NA	Not stated	Not stated	Not stated	No	IIIB	III	NA	NA	8.29569	8.29569	8.29569	Unknown	No	238	45%	BRAF	(45%)	p.V600E
BRAF	PD36340a	Hotspot	0.192307692307692	M	yes	54.23956	1.2	chest	Trunk	1	IB (T2a/N0/M0)	Superficial spreading melanoma	No	0.5	No	Not stated	Yes (Unclassified)	No	IB	I	1-2	>=1	7.05544	7.05544	7.05544	Cutaneous	No	238	45%	BRAF	(45%)	p.V600E
BRAF	PD36341a	Hotspot	3.46153846153846	F	yes	45.38261	4.2	knee	Limbs	1	IIB (T4a/N0/M0)	Superficial spreading melanoma	No	3	No	Yes (mild/scanty)	NonBrisk	No	IIB	II	>=4	>=1	7.15401	5.88912	7.15401	Cutaneous	No	238	45%	BRAF	(45%)	p.V600E
BRAF	PD36342a	Hotspot	0.769230769230769	F	yes	53.58795	2.74	lower leg	Limbs	1	IIB (T3b/N0/M0)	Superficial spreading melanoma	Yes	2	No	Yes (moderate)	NonBrisk	No	IIB	II	2-4	>=1	7.69336	7.69336	7.69336	Cutaneous	No	238	45%	BRAF	(45%)	p.V600E
BRAF	PD36344a	Hotspot	1.53846153846154	F	yes	51.07187	4	abdomen	Trunk	1	IIA (T3a/N0/M0)	Nodular melanoma	No	1.5	No	Not stated	Absent	No	IIA	II	2-4	>=1	7.10198	7.10198	7.10198	Cutaneous	No	238	45%	BRAF	(45%)	p.V600E
BRAF	PD36348a	Hotspot	1.34615384615385	M	no	54.71321	3.3	back	Trunk	1	IIIA (T3a/N1a/M0)	Nodular melanoma	No	<1	No	Not stated	NonBrisk	No	IIIA	III	2-4	<1	1.86722	1.70294000000001	1.86722	Cutaneous	No	238	45%	BRAF	(45%)	p.V600E
BRAF	PD36350a	Nonsense/Splice/Frameshift	2.88461538461538	F	yes	61.02943	1.28	lower leg	Limbs	1	IB (T2a/N0/M0)	Superficial spreading melanoma	No	2	No	Yes (mild/scanty)	NonBrisk	No	IB	I	1-2	>=1	6.97331000000001	6.97331000000001	6.97331000000001	Cutaneous	No	238	45%	BRAF	(45%)	p.G469*
BRAF	PD36351a	Hotspot	4.61538461538461	F	yes	58.06708	5.5	knee	Limbs	1	IIB (T4a/N0/M0)	Superficial spreading melanoma	No	4	No	Yes (moderate)	NonBrisk	No	IIB	II	>=4	>=1	4.9911	4.9911	4.9911	Cutaneous	No	238	45%	BRAF	(45%)	p.V600E
BRAF	PD36352a	Hotspot	1.53846153846154	F	yes	59.04449	1.85	lower arm	Limbs	1	IIA (T2b/N0/M0)	Nodular melanoma	Yes	NA	Not stated	Yes (unclassified)	Yes (Unclassified)	Not stated	IIA	II	1-2	NA	7.75633	7.75633	7.75633	Cutaneous	No	238	45%	BRAF	(45%)	p.V600K
BRAF	PD36356a	Hotspot	1.92307692307692	F	yes	52.67077	2	head/neck	Head	1	IIIB (T2a/N2c/M0)	Superficial spreading melanoma	No	5	No	Not stated	NonBrisk	Yes	IIIB	III	1-2	>=1	8.33676000000001	8.33676000000001	8.33676000000001	Cutaneous	No	238	45%	BRAF	(45%)	p.V600E
BRAF	PD36357a	Hotspot	4.23076923076923	M	no	74.31075	1.9	chest	Trunk	1	IB (T2a/N0/M0)	Nodular melanoma	No	2.5	No	Not stated	Brisk	Yes	IB	I	1-2	>=1	3.30732	3.29363000000001	3.30732	Cutaneous	No	238	45%	BRAF	(45%)	p.V600E
BRAF	PD36358a	Hotspot	2.11538461538462	M	yes	32.04107	2.3	head/neck	Head	1	IIA (T3a/N0/M0)	Nodular melanoma	No	2	No	Yes (mild/scanty)	NonBrisk	No	IIA	II	2-4	>=1	7.17043	7.17043	7.17043	Cutaneous	No	238	45%	BRAF	(45%)	p.V600E
BRAF	PD36359a	Hotspot	3.84615384615385	M	yes	48.43532	1.5	chest	Trunk	1	IB (T2a/N0/M0)	Superficial spreading melanoma	No	1	No	Not stated	NonBrisk	No	IB	I	1-2	>=1	4.44627000000001	4.44627000000001	4.44627000000001	Cutaneous	No	238	45%	BRAF	(45%)	p.K601N
BRAF	PD36360a	Hotspot	0.769230769230769	M	no	72.37234	1.7	thigh	Limbs	1	IIA (T2b/N0/M0)	Nodular melanoma	Yes	6	Not stated	Yes (moderate)	Yes (Unclassified)	No	IIA	II	1-2	>=1	8.69269	8.69269	8.69269	Cutaneous	No	238	45%	BRAF	(45%)	p.V600K
BRAF	PD36365a	Hotspot	0.769230769230769	M	yes	37.98768	4.3	head/neck	Head	1	IIB (T4a/N0/M0)	Superficial spreading melanoma	No	NA	No	Not stated	Not stated	No	IIB	II	>=4	NA	5.89459	5.89459	5.89459	Cutaneous	No	238	45%	BRAF	(45%)	p.V600E
BRAF	PD36367a	Hotspot	1.53846153846154	M	yes	59.9206	3.25	lower leg	Limbs	1	IIA (T3a/N0/M0)	Nodular melanoma	No	NA	No	Not stated	Not stated	No	IIA	II	2-4	NA	5.05681000000001	5.05681000000001	5.05681000000001	Cutaneous	No	238	45%	BRAF	(45%)	p.V600E
BRAF	PD36368a	Hotspot	1.73076923076923	F	yes	49.04038	1.9	lower leg	Limbs	1	IB (T2a/N0/M0)	Superficial spreading melanoma	Not stated	<1	Not stated	Yes (mild/scanty)	Yes (Unclassified)	No	IB	I	1-2	<1	6.68584	6.68584	6.68584	Cutaneous	No	238	45%	BRAF	(45%)	p.V600E
BRAF	PD36369a	Missense/Inframe deletion	13.0769230769231	M	no	72.43806	3.2	back	Trunk	1	IIA (T3a/N0/M0)	Nodular melanoma	No	9	No	Not stated	NonBrisk	No	IIA	II	2-4	>=1	11.4935	7.43326	11.4935	Cutaneous	No	238	45%	BRAF	(45%)	p.Y633C
BRAF	PD36372a	Hotspot	2.5	F	yes	48.44353	2	lower arm	Limbs	1	IIIA (T2a/N1a/M0)	Unclassified	Not stated	NA	Not stated	Not stated	Not stated	No	IIIA	III	1-2	NA	7.40589	7.40589	7.40589	Cutaneous	No	238	45%	BRAF	(45%)	p.V600E
BRAF	PD36374a	Hotspot	2.11538461538462	M	no	59.27721	6.5	back	Trunk	1	IIIA (T4a/N2a/M0)	Desmoplastic melanoma	No	3.6	No	Not stated	Absent	No	IIIA	III	>=4	>=1	4.59411	4.26283	4.59411	Cutaneous	No	238	45%	BRAF	(45%)	p.V600E
BRAF	PD36378a	Hotspot	10	F	yes	57.44558	1.77	upper arm	Limbs	1	IIIB (T2a/N2c/M0)	Nodular melanoma	No	14	Not stated	Not stated	Absent	No	IIIB	III	1-2	>=1	3.66051	3.66051	3.66051	Cutaneous	No	238	45%	BRAF	(45%)	p.V600E
BRAF	PD36379a	Hotspot	6.92307692307692	F	no	73.35797	1.7	back	Trunk	1	IB (T2a/N0/M0)	Superficial spreading melanoma	No	<1	Yes	Yes (mild/scanty)	NonBrisk	No	IB	I	1-2	<1	11.20876	11.20876	11.20876	Cutaneous	No	238	45%	BRAF	(45%)	p.V600E
BRAF	PD36380a	Hotspot	1.15384615384615	F	yes	30.91581	1.4	head/neck	Head	1	IB (T2a/N0/M0)	Unclassified	No	3	No	Not stated	Yes (Unclassified)	No	IB	I	1-2	>=1	4.4052	4.4052	4.4052	Cutaneous	No	238	45%	BRAF	(45%)	p.V600E
BRAF	PD36383a	Hotspot	0.576923076923077	M	yes	52.60233	1.8	head/neck	Head	1	IB (T2a/N0/M0)	Superficial spreading melanoma	No	2	No	Yes (heavy/dense)	Brisk	No	IB	I	1-2	>=1	10.59822	10.59822	10.59822	Cutaneous	No	238	45%	BRAF	(45%)	p.V600E
BRAF	PD36385a	Hotspot	2.5	M	yes	40.25736	1.8	back	Trunk	1	IB (T2a/N0/M0)	Superficial spreading melanoma	No	3	Yes	Yes (heavy/dense)	Brisk	No	IB	I	1-2	>=1	4.90075	4.90075	4.90075	Cutaneous	No	238	45%	BRAF	(45%)	p.V600E
BRAF	PD36387a	Hotspot	3.26923076923077	M	yes	54.49966	4.3	chest	Trunk	1	IIIC (T4b/N1b/M0)	Unclassified	Yes	32	No	Not stated	Yes (Unclassified)	No	IIIC	III	>=4	>=1	4.24914	2.87748	4.24914	Cutaneous	No	238	45%	BRAF	(45%)	p.V600E
BRAF	PD36388a	Hotspot	8.26923076923077	M	no	69.90554	3.8	back	Trunk	1	IIB (T3b/N0/M0)	Unclassified	Yes	20	No	Not stated	Yes (Unclassified)	No	IIB	II	2-4	>=1	4.28474	4.24093999999999	4.28474	Cutaneous	No	238	45%	BRAF	(45%)	p.V600K
BRAF	PD36390a	Hotspot	10	M	yes	55.26352	2.5	upper arm	Limbs	1	IIA (T3a/N0/M0)	Nodular melanoma	No	NA	No	Not stated	Not stated	No	IIA	II	2-4	NA	5.79055	5.79055	5.79055	Cutaneous	No	238	45%	BRAF	(45%)	p.V600E
BRAF	PD36391a	Hotspot	5.76923076923077	M	no	59.44969	1.2	lower arm	Limbs	1	IB (T2a/N0/M0)	Superficial spreading melanoma	No	NA	No	Not stated	Not stated	No	IB	I	1-2	NA	9.01848	9.01848	9.01848	Cutaneous	No	238	45%	BRAF	(45%)	p.V600E
BRAF	PD36392a	Hotspot	2.5	M	yes	44.47639	2.1	chest	Trunk	1	IIA (T3a/N0/M0)	Superficial spreading melanoma	No	7	Yes	Not stated	Brisk	No	IIA	II	2-4	>=1	8.20533	4.50102	8.20533	Cutaneous	No	238	45%	BRAF	(45%)	p.V600E
BRAF	PD36393a	Hotspot	10.7692307692308	F	yes	47.60849	8	back	Trunk	1	IIC (T4b/N0/M0)	Superficial spreading melanoma	Yes	20	Yes	Yes (moderate)	Yes (Unclassified)	Not stated	IIC	II	>=4	>=1	6.07255	6.07255	6.07255	Cutaneous	No	238	45%	BRAF	(45%)	p.V600E
BRAF	PD36395a	Hotspot	1.15384615384615	F	yes	58.88022	1.82	shoulder	Trunk	1	IB (T2a/N0/M0)	Nodular melanoma	Not stated	2.5	No	Not stated	Brisk	No	IB	I	1-2	>=1	3.11294	3.11294	3.11294	Cutaneous	No	238	45%	BRAF	(45%)	p.V600E
BRAF	PD36399a	Hotspot	0.961538461538461	F	no	71.37029	1.9	knee	Limbs	1	IIIB (T2b/N1a/M0)	Nodular melanoma	Yes	6	No	Not stated	NonBrisk	No	IIIB	III	1-2	>=1	4.41069	3.69063	4.41069	Cutaneous	No	238	45%	BRAF	(45%)	p.V600E
BRAF	PD36401a	Hotspot	2.88461538461538	M	yes	48.82409	1.2	back	Trunk	1	IIIA (T2a/N1a/M0)	Superficial spreading melanoma	No	1	No	Not stated	Absent	No	IIIA	III	1-2	>=1	2.35729	2.35729	2.35729	Cutaneous	No	238	45%	BRAF	(45%)	p.V600E
BRAF	PD36402a	Hotspot	0.769230769230769	M	yes	54.40383	1.65	acral	Other	1	IB (T2a/N0/M0)	Acral lentiginous melanoma	No	3	No	Not stated	Absent	No	IB	I	1-2	>=1	2.86653	2.86653	2.86653	Acral	Acral	238	45%	BRAF	(45%)	p.V600E
BRAF	PD36406a	Hotspot	0.576923076923077	F	no	52.48186	1.9	lower arm	Limbs	1	IB (T2a/N0/M0)	Superficial spreading melanoma	No	6	No	Not stated	Brisk	Yes	IB	I	1-2	>=1	3.66872	3.66872	3.66872	Cutaneous	No	238	45%	BRAF	(45%)	p.V600E
BRAF	PD36407a	Missense/Inframe deletion	0.961538461538461	M	yes	63.96714	6.2	acral	Other	1	IIIC (T4b/N3/M0)	Acral lentiginous melanoma	Yes	1	No	Not stated	Absent	Yes	IIIC	III	>=4	>=1	2.07256	2.07256	2.07256	Acral	Acral	238	45%	BRAF	(45%)	p.E501Q
BRAF	PD36409a	Hotspot	11.3461538461538	M	yes	71.96167	5.1	back	Trunk	1	IIC (T4b/N0/M0)	Nodular melanoma	Yes	3	No	Yes (mild/scanty)	Brisk	No	IIC	II	>=4	>=1	3.12115	0.673510000000007	3.12115	Cutaneous	No	238	45%	BRAF	(45%)	p.V600E
BRAF	PD36411a	Hotspot	0.961538461538461	M	yes	33.57153	1.9	back	Trunk	1	IIIC (T2b/N2c/M0)	Superficial spreading melanoma	Yes	5	No	Not stated	Brisk	No	IIIC	III	1-2	>=1	3.81108	3.81108	3.81108	Cutaneous	No	238	45%	BRAF	(45%)	p.V600E
BRAF	PD36414a	Hotspot	4.42307692307692	M	yes	56.81314	1.1	chest	Trunk	1	IB (T2a/N0/M0)	Superficial spreading melanoma	No	6	No	Yes (moderate)	NonBrisk	No	IB	I	1-2	>=1	5.51130000000001	5.51130000000001	5.51130000000001	Cutaneous	No	238	45%	BRAF	(45%)	p.V600E
BRAF	PD36417a	Missense/Inframe deletion	17.5	M	yes	67.2553	2.6	head/neck	Head	1	IIA (T3a/N0/M0)	Unclassified	No	6.5	No	Not stated	Brisk	No	IIA	II	2-4	>=1	4.09308999999999	4.09308999999999	4.09308999999999	Cutaneous	No	238	45%	BRAF	(45%)	p.L597P
BRAF	PD36418a	Hotspot	1.73076923076923	F	yes	72.76933	1.9	lower leg	Limbs	1	IB (T2a/N0/M0)	Nodular melanoma	No	1	No	Not stated	Absent	No	IB	I	1-2	>=1	3.98084	3.98084	3.98084	Cutaneous	No	238	45%	BRAF	(45%)	p.V600K
BRAF	PD36420a	Missense/Inframe deletion	29.4230769230769	M	yes	69.13073	1.7	head/neck	Head	1	IB (T2a/N0/M0)	Nodular melanoma	No	6	No	Not stated	NonBrisk	No	IB	I	1-2	>=1	2.91307999999999	2.91307999999999	2.91307999999999	Cutaneous	No	238	45%	BRAF	(45%)	p.P141L
BRAF	PD36420a	Missense/Inframe deletion	29.4230769230769	M	yes	69.13073	1.7	head/neck	Head	1	IB (T2a/N0/M0)	Nodular melanoma	No	6	No	Not stated	NonBrisk	No	IB	I	1-2	>=1	2.91307999999999	2.91307999999999	2.91307999999999	Cutaneous	No	238	45%	BRAF	(45%)	p.G464E
BRAF	PD36424a	Hotspot	2.5	F	yes	67.19234	1.92	thigh	Limbs	1	IB (T2a/N0/M0)	Superficial spreading melanoma	No	4	No	Not stated	Brisk	No	IB	I	1-2	>=1	4.67077	4.67077	4.67077	Cutaneous	No	238	45%	BRAF	(45%)	p.V600E
BRAF	PD36425a	Hotspot	3.26923076923077	M	no	55.68241	2.11	chest	Trunk	1	IIA (T3a/N0/M0)	Nodular melanoma	No	4	No	Not stated	NonBrisk	No	IIA	II	2-4	>=1	7.06913	1.83162	7.06913	Cutaneous	No	238	45%	BRAF	(45%)	p.V600E
BRAF	PD36427a	Hotspot	4.23076923076923	F	no	56.72279	1.4	back	Trunk	1	IB (T2a/N0/M0)	Superficial spreading melanoma	No	12	Yes	Not stated	Brisk	No	IB	I	1-2	>=1	0.980149999999995	0.914439999999999	0.980149999999995	Cutaneous	No	238	45%	BRAF	(45%)	p.V600E
BRAF	PD36428a	Missense/Inframe deletion	6.15384615384615	M	yes	71.21697	1.675	trunk	Trunk	1	IIA (T2b/N0/M0)	Superficial spreading melanoma	Yes	1	No	Not stated	Brisk	No	IIA	II	1-2	>=1	4.02464999999999	4.02464999999999	4.02464999999999	Cutaneous	No	238	45%	BRAF	(45%)	p.S607F
BRAF	PD36431a	Hotspot	2.5	M	no	38.71595	2.29	upper arm	Limbs	1	IIIC (T3b/N1b/M0)	Nodular melanoma	Yes	10.5	Not stated	Yes (mild/scanty)	NonBrisk	No	IIIC	III	2-4	>=1	2.4887	1.09788	2.4887	Cutaneous	No	238	45%	BRAF	(45%)	p.V600E
BRAF	PD36432a	Hotspot	1.15384615384615	F	no	41.53593	2	knee	Limbs	1	IIIC (T2b/N2b/M0)	Superficial spreading melanoma	Yes	0	No	Not stated	Absent	No	IIIC	III	1-2	<1	3.63861	3.43327	3.63861	Cutaneous	No	238	45%	BRAF	(45%)	p.V600E
BRAF	PD36436a	Missense/Inframe deletion	5.96153846153846	M	yes	64.89254	2.2	thigh	Limbs	1	IIA (T3a/N0/M0)	Superficial spreading melanoma	No	2	No	Not stated	Absent	No	IIA	II	2-4	>=1	2.17385	2.17385	2.17385	Cutaneous	No	238	45%	BRAF	(45%)	p.D594N
BRAF	PD36437a	Missense/Inframe deletion	10.9615384615385	M	no	69.66461	1.2	lower arm	Limbs	1	IB (T2a/N0/M0)	Superficial spreading melanoma	No	1	No	Yes (mild/scanty)	NonBrisk	Yes	IB	I	1-2	>=1	5.59343	2.09446	5.59343	Cutaneous	No	238	45%	BRAF	(45%)	Ins_138
BRAF	PD36438a	Hotspot	3.26923076923077	M	yes	54.68857	7.4	upper arm	Limbs	1	IIIB (T4a/N1b/M0)	Superficial spreading melanoma	No	18	No	Not stated	NonBrisk	No	IIIB	III	>=4	>=1	5.14168	1.13894	5.14168	Cutaneous	No	238	45%	BRAF	(45%)	p.V600E
BRAF	PD36440a	Hotspot	2.88461538461538	F	yes	65.1718	1.7	knee	Limbs	1	IB (T2a/N0/M0)	Nodular melanoma of naevoid (minimal deviation) type	No	1	No	No	Absent	No	IB	I	1-2	>=1	4.38603999999999	4.38603999999999	4.38603999999999	Cutaneous	No	238	45%	BRAF	(45%)	p.V600E
BRAF	PD36444a	Hotspot	0.769230769230769	F	yes	73.36071	4.3	acral	Other	1	IIC (T4b/N0/M0)	Acral lentiginous melanoma	Yes	3	No	Not stated	NonBrisk	No	IIC	II	>=4	>=1	3.02533	3.02533	3.02533	Acral	Acral	238	45%	BRAF	(45%)	p.V600E
BRAF	PD36445a	Hotspot	7.88461538461538	F	yes	59.26078	2.95	lower arm	Limbs	1	IIB (T3b/N0/M0)	Nodular melanoma	Yes	7	No	Yes (moderate)	NonBrisk	No	IIB	II	2-4	>=1	6.63381	1.41821	6.63381	Cutaneous	No	238	45%	BRAF	(45%)	p.V600K
BRAF	PD36451a	Missense/Inframe deletion	8.07692307692308	F	yes	51.40589	2.01	head/neck	Head	1	IIA (T3a/N0/M0)	Unclassified	No	3	No	Yes (unclassified)	Yes (Unclassified)	Not stated	IIA	II	2-4	>=1	4.67077	4.67077	4.67077	Cutaneous	No	238	45%	BRAF	(45%)	p.K483E
BRAF	PD36456a	Hotspot	3.46153846153846	F	yes	45.37988	1.25	knee	Limbs	1	IB (T2a/N0/M0)	Superficial spreading melanoma	No	0	No	Not stated	Brisk	No	IB	I	1-2	<1	4.36139	4.36139	4.36139	Cutaneous	No	238	45%	BRAF	(45%)	p.V600E
BRAF	PD36457a	Hotspot	3.26923076923077	M	yes	62.57632	1.6	back	Trunk	1	IB (T2a/N0/M0)	Superficial spreading melanoma	No	1	No	Yes (moderate)	NonBrisk	No	IB	I	1-2	>=1	5.49486	5.49486	5.49486	Cutaneous	No	238	45%	BRAF	(45%)	p.V600E
BRAF	PD36460a	Hotspot	0.384615384615385	F	yes	68.39699	1.5	lower leg	Limbs	1	IIIB (T2a/N2c/M0)	Superficial spreading melanoma	No	1	Yes	No	NonBrisk	No	IIIB	III	1-2	>=1	8.51472	2.33539	8.51472	Cutaneous	No	238	45%	BRAF	(45%)	p.V600E
BRAF	PD36463a	Hotspot	4.61538461538461	M	yes	75.10198	3.6	lower arm	Limbs	1	IIB (T3b/N0/M0)	Nodular melanoma	Yes	4	No	Yes (mild/scanty)	NonBrisk	No	IIB	II	2-4	>=1	4.67352	4.67352	4.67352	Cutaneous	No	238	45%	BRAF	(45%)	p.V600K
BRAF	PD36464a	Hotspot	2.5	F	yes	62.16016	2.75	knee	Limbs	1	IIA (T3a/N0/M0)	Unclassified	No	3	No	Not stated	NonBrisk	No	IIA	II	2-4	>=1	5.84258000000001	5.84258000000001	5.84258000000001	Cutaneous	No	238	45%	BRAF	(45%)	p.V600E
BRAF	PD36466a	Hotspot	1.92307692307692	M	yes	36.67077	1.7	lower arm	Limbs	1	IB (T2a/N0/M0)	Unclassified	Not stated	>6	Not stated	Not stated	Not stated	No	IB	I	1-2	>=1	5.40452000000001	1.44285	5.40452000000001	Cutaneous	No	238	45%	BRAF	(45%)	p.V600E
BRAF	PD36468a	Hotspot	1.73076923076923	M	no	61.49213	2	chest	Trunk	1	IB (T2a/N0/M0)	Nodular melanoma	No	>3	No	Not stated	Brisk	No	IB	I	1-2	>=1	3.97535999999999	3.65228999999999	3.97535999999999	Cutaneous	No	238	45%	BRAF	(45%)	p.V600E
BRAF	PD36469a	Missense/Inframe deletion	4.80769230769231	M	no	71.09377	3	elbow	Limbs	1	IIA (T3a/N0/M0)	Unclassified	No	>5	Yes	Yes (moderate)	Absent	Not stated	IIA	II	2-4	>=1	3.90965999999999	1.36618999999999	3.90965999999999	Cutaneous	No	238	45%	BRAF	(45%)	p.P731L
BRAF	PD36471a	Hotspot	0.961538461538461	M	yes	62.94319	1.3	abdomen	Trunk	1	IB (T2a/N0/M0)	Superficial spreading melanoma	No	2	No	Not stated	Absent	No	IB	I	1-2	>=1	4.69541	4.69541	4.69541	Cutaneous	No	238	45%	BRAF	(45%)	p.V600E
BRAF	PD36472a	Missense/Inframe deletion	8.84615384615385	F	yes	58.23135	1.5	lower leg	Limbs	1	IB (T2a/N0/M0)	Superficial spreading melanoma	No	1	No	Not stated	Brisk	No	IB	I	1-2	>=1	6.51882	6.51882	6.51882	Cutaneous	No	238	45%	BRAF	(45%)	p.P334S
BRAF	PD36475a	Hotspot	2.30769230769231	F	no	64.57495	4.8	back	Trunk	1	IIIB (T4b/N1a/M0)	Superficial spreading melanoma	Yes	8.1	No	Not stated	NonBrisk	Yes	IIIB	III	>=4	>=1	4.12045999999999	2.24503	4.12045999999999	Cutaneous	No	238	45%	BRAF	(45%)	p.V600E
BRAF	PD36476a	Hotspot	0.576923076923077	F	yes	66.49145	1.1	back	Trunk	1	IB (T2a/N0/M0)	Superficial spreading melanoma	No	<1	No	Yes (mild/scanty)	NonBrisk	No	IB	I	1-2	<1	6.42299	6.42299	6.42299	Cutaneous	No	238	45%	BRAF	(45%)	p.V600E
BRAF	PD36477a	Hotspot	2.11538461538462	F	no	61.31417	1.4	lower leg	Limbs	1	IB (T2a/N0/M0)	Superficial spreading melanoma	No	<1	No	Yes (mild/scanty)	NonBrisk	No	IB	I	1-2	<1	4.50650000000001	2.48597	4.50650000000001	Cutaneous	No	238	45%	BRAF	(45%)	p.V600E
BRAF	PD36479a	Hotspot	1.92307692307692	M	yes	66.43121	2.12	lower leg	Limbs	1	IIA (T3a/N0/M0)	Nodular melanoma	No	<1	Not stated	Not stated	Yes (Unclassified)	No	IIA	II	2-4	<1	6.11636	6.11636	6.11636	Cutaneous	No	238	45%	BRAF	(45%)	p.V600E
BRAF	PD36480a	Hotspot	5	F	no	59.86584	4	thigh	Limbs	1	IIA (T3a/N0/M0)	Nodular melanoma	No	29	No	Not stated	Absent	No	IIA	II	2-4	>=1	9.22656	7.73991	9.22656	Cutaneous	No	238	45%	BRAF	(45%)	p.V600E
BRAF	PD36481a	Hotspot	0.769230769230769	M	yes	23.98905	1.3	thigh	Limbs	1	IB (T2a/N0/M0)	Unclassified	No	2	No	Not stated	NonBrisk	No	IB	I	1-2	>=1	4.16974	4.16974	4.16974	Cutaneous	No	238	45%	BRAF	(45%)	p.V600E
BRAF	PD36482a	Hotspot	3.84615384615385	M	yes	33.08966	1.6	lower leg	Limbs	1	IB (T2a/N0/M0)	Superficial spreading melanoma	No	3	No	Not stated	NonBrisk	No	IB	I	1-2	>=1	6.78714	6.37372	6.78714	Cutaneous	No	238	45%	BRAF	(45%)	p.V600E
BRAF	PD36483a	Hotspot	0.769230769230769	F	no	50.28885	4.6	axilla	Trunk	1	IIC (T4b/N0/M0)	Unclassified	Yes	8	Not stated	Yes (mild/scanty)	NonBrisk	No	IIC	II	>=4	>=1	8.77481	8.01368	8.77481	Cutaneous	No	238	45%	BRAF	(45%)	p.V600E
BRAF	PD36487a	Hotspot	3.84615384615385	F	yes	53.02943	2.3	head/neck	Head	1	IIA (T3a/N0/M0)	Superficial spreading melanoma	No	2	No	Not stated	NonBrisk	No	IIA	II	2-4	>=1	5.19644	5.19644	5.19644	Cutaneous	No	238	45%	BRAF	(45%)	p.V600E
BRAF	PD36488a	Hotspot	6.73076923076923	M	yes	59.19233	3	chest	Trunk	1	IIB (T3b/N0/M0)	Nodular melanoma	Yes	6	No	Not stated	NonBrisk	No	IIB	II	2-4	>=1	4.68721	2.94046	4.68721	Cutaneous	No	238	45%	BRAF	(45%)	p.V600E
BRAF	PD36490a	Hotspot	2.88461538461538	M	no	69.11978	1.5	back	Trunk	1	IIIB (T2b/N1a/M0)	Superficial spreading melanoma	Yes	NA	Not stated	Not stated	Not stated	Not stated	IIIB	III	1-2	NA	8.95550999999999	4.9473	8.95550999999999	Cutaneous	No	238	45%	BRAF	(45%)	p.V600E
BRAF	PD36491a	Hotspot	6.92307692307692	M	no	71.75359	2.7	back	Trunk	1	IIB (T3b/N0/M0)	Unclassified	Yes	3	Not stated	Yes (mild/scanty)	NonBrisk	Not stated	IIB	II	2-4	>=1	2.37098	2.16838	2.37098	Cutaneous	No	238	45%	BRAF	(45%)	p.V600K
BRAF	PD36493a	Hotspot	3.26923076923077	F	yes	47.5154	2.9	lower leg	Limbs	1	IIIC (T3b/N3/M0)	Unclassified	Yes	9	No	Not stated	Absent	Yes	IIIC	III	2-4	>=1	5.88091	1.41273	5.88091	Cutaneous	No	238	45%	BRAF	(45%)	p.V600E
BRAF	PD36495a	Missense/Inframe deletion	8.46153846153846	F	no	48.51472	1.1	back	Trunk	1	IB (T2a/N0/M0)	Superficial spreading melanoma	No	2	No	Not stated	NonBrisk	No	IB	I	1-2	>=1	5.9603	5.49486	5.9603	Cutaneous	No	238	45%	BRAF	(45%)	p.N581S
BRAF	PD36496a	Hotspot	1.34615384615385	M	no	60.81588	3.1	back	Trunk	1	IIIA (T3a/N1a/M0)	Nodular melanoma	No	6	No	Not stated	NonBrisk	No	IIIA	III	2-4	>=1	2.89938	2.66119	2.89938	Cutaneous	No	238	45%	BRAF	(45%)	p.V600E
BRAF	PD36499a	Hotspot	2.5	M	yes	56.09856	1.45	abdomen	Trunk	1	IIIA (T2a/N1a/M0)	Superficial spreading melanoma	No	5	No	No	Absent	No	IIIA	III	1-2	>=1	6.11362	6.11362	6.11362	Cutaneous	No	238	45%	BRAF	(45%)	p.V600E
BRAF	PD36501a	Hotspot	3.84615384615385	M	yes	47.2115	1.1	upper arm	Limbs	1	IB (T2a/N0/M0)	Unclassified	Not stated	<1	Yes	Not stated	Not stated	No	IB	I	1-2	<1	6.90486	6.90486	6.90486	Cutaneous	No	238	45%	BRAF	(45%)	p.V600E
BRAF	PD36502a	Hotspot	1.15384615384615	F	yes	42.90212	5.8	back	Trunk	1	IIC (T4b/N0/M0)	Unclassified	Yes	6	Not stated	Yes (mild/scanty)	NonBrisk	No	IIC	II	>=4	>=1	8.8104	8.8104	8.8104	Cutaneous	No	238	45%	BRAF	(45%)	p.V600E
BRAF	PD36503a	Hotspot	3.84615384615385	F	yes	42.6475	2	upper arm	Limbs	1	IB (T2a/N0/M0)	Unclassified	No	2	No	Not stated	NonBrisk	Not stated	IB	I	1-2	>=1	7.436	7.436	7.436	Cutaneous	No	238	45%	BRAF	(45%)	p.V600E
BRAF	PD36504a	Hotspot	2.11538461538462	F	yes	39.84942	2.29	knee	Limbs	1	IIA (T3a/N0/M0)	Nodular melanoma	Not stated	<1	Not stated	Not stated	Not stated	No	IIA	II	2-4	<1	8.32854	1.36619	8.32854	Cutaneous	No	238	45%	BRAF	(45%)	p.V600E
BRAF	PD36506a	Hotspot	1.73076923076923	F	no	56.31759	3.5	lower leg	Limbs	1	IIA (T3a/N0/M0)	Superficial spreading melanoma	No	2.5	Yes	Yes (mild/scanty)	NonBrisk	No	IIA	II	2-4	>=1	13.61259	13.61259	13.61259	Cutaneous	No	238	45%	BRAF	(45%)	p.V600E
BRAF	PD36507a	Hotspot	1.34615384615385	F	no	66.67762	1.9	back	Trunk	1	IB (T2a/N0/M0)	Nodular melanoma	No	3	No	Not stated	NonBrisk	No	IB	I	1-2	>=1	7.77002	4.90348999999999	7.77002	Cutaneous	No	238	45%	BRAF	(45%)	p.V600E
BRAF	PD36508a	Hotspot	0.192307692307692	F	yes	54.37645	1.77	vulval	Other	1	IIA (T2b/N0/M0)	Acral lentiginous melanoma	Yes	<1	No	Yes (moderate)	NonBrisk	No	IIA	II	1-2	<1	12.93088	12.93088	12.93088	Acral	Acral	238	45%	BRAF	(45%)	p.V600E
BRAF	PD36510a	Hotspot	7.5	F	yes	45.13347	2.5	lower leg	Limbs	1	IIB (T3b/N0/M0)	Nodular melanoma	Yes	17.5	No	Not stated	Yes (Unclassified)	No	IIB	II	2-4	>=1	10.49692	10.49692	10.49692	Cutaneous	No	238	45%	BRAF	(45%)	p.V600E
BRAF	PD36514a	Hotspot	4.23076923076923	F	yes	28	1.4	back	Trunk	1	IB (T2a/N0/M0)	Superficial spreading melanoma	No	3	No	Yes (moderate)	Yes (Unclassified)	No	IB	I	1-2	>=1	13.48665	13.48665	13.48665	Cutaneous	No	238	45%	BRAF	(45%)	p.V600E
BRAF	PD36516a	Hotspot	2.69230769230769	M	yes	51.11567	NA	nodal with no known primary	Other	1	IIIB or IIIC (Not known/N1b/M0) (not calculable as no Breslow level)	Regressed primary melanoma	Not stated	NA	Yes	Not stated	Not stated	Not stated	IIIB	III	NA	NA	11.38946	11.38946	11.38946	Unknown	No	238	45%	BRAF	(45%)	p.V600E
BRAF	PD36522a	Hotspot	2.11538461538462	F	yes	53.45106	2.6	back	Trunk	1	IIB (T3b/N0/M0)	Nodular melanoma	Yes	<1	No	Not stated	Not stated	No	IIB	II	2-4	<1	11.13484	0.413420000000002	11.13484	Cutaneous	No	238	45%	BRAF	(45%)	p.V600E
BRAF	PD36523a	Hotspot	0.384615384615385	F	yes	41.61807	2.3	abdomen	Trunk	1	IIA (T3a/N0/M0)	Nodular melanoma	No	5	No	No	Absent	No	IIA	II	2-4	>=1	12.53114	12.53114	12.53114	Cutaneous	No	238	45%	BRAF	(45%)	p.V600E
BRAF	PD36525a	Hotspot	2.5	F	yes	53.42368	3.6	lower arm	Limbs	1	IIA (T3a/N0/M0)	Nodular melanoma	No	6	No	Not stated	Not stated	No	IIA	II	2-4	>=1	11.94251	11.94251	11.94251	Cutaneous	No	238	45%	BRAF	(45%)	p.V600E
BRAF	PD36530a	Hotspot	3.46153846153846	M	yes	43.97262	3	back	Trunk	1	IIA (T3a/N0/M0)	Nodular melanoma	No	NA	Not stated	Yes (heavy/dense)	Brisk	No	IIA	II	2-4	NA	12.66804	0.969200000000001	12.66804	Cutaneous	No	238	45%	BRAF	(45%)	p.V600E
BRAF	PD36532a	Hotspot	2.30769230769231	M	yes	53.41821	2	thigh	Limbs	1	IB (T2a/N0/M0)	Superficial spreading melanoma	No	4	No	Not stated	Not stated	No	IB	I	1-2	>=1	8.56947	1.74127	8.56947	Cutaneous	No	238	45%	BRAF	(45%)	p.V600E
BRAF	PD36534a	Hotspot	13.4615384615385	F	no	73.38261	5.3	head/neck	Head	1	IIB (T4a/N0/M0)	Nodular melanoma	No	6	Not stated	Yes (heavy/dense)	Brisk	No	IIB	II	>=4	>=1	8.08761	8.08761	8.08761	Cutaneous	No	238	45%	BRAF	(45%)	p.V600E
BRAF	PD36535a	Hotspot	0.769230769230769	F	yes	51.06639	2.9	lower leg	Limbs	1	IIB (T3b/N0/M0)	Nodular melanoma	Yes	NA	Not stated	Not stated	Not stated	Not stated	IIB	II	2-4	NA	11.31554	11.31554	11.31554	Cutaneous	No	238	45%	BRAF	(45%)	p.V600E
BRAF	PD36538a	Hotspot	3.07692307692308	F	no	43.55373	5.5	upper arm	Limbs	1	IIIB (T4a/N2b/M0)	Nodular melanoma	No	5	Not stated	Not stated	NonBrisk	No	IIIB	III	>=4	>=1	2.80356	2.59822	2.80356	Cutaneous	No	238	45%	BRAF	(45%)	p.V600E
BRAF	PD36539a	Hotspot	8.26923076923077	M	no	65.43463	2.6	chest	Trunk	1	IIA (T3a/N0/M0)	Superficial spreading melanoma	No	<1	Yes	Yes (moderate)	Yes (Unclassified)	No	IIA	II	2-4	<1	12.50103	12.19165	12.50103	Cutaneous	No	238	45%	BRAF	(45%)	p.V600E
BRAF	PD36544a	Hotspot	2.5	F	yes	60.4052	4	back	Trunk	1	IIA (T3a/N0/M0)	Nodular melanoma	No	8	No	Not stated	Brisk	No	IIA	II	2-4	>=1	6.32444	3.22245	6.32444	Cutaneous	No	238	45%	BRAF	(45%)	p.V600E
BRAF	PD36547a	Hotspot	3.84615384615385	M	yes	46.27242	NA	nodal with no known primary	Other	1	IIIB or IIIC (Not known/N1b/M0) (non skin tumour so Breslow level is not applicable)	Nodal primary melanoma	Not stated	NA	Not stated	Not stated	Not stated	Not stated	IIIB	III	NA	NA	8.15332	8.15332	8.15332	Unknown	No	238	45%	BRAF	(45%)	p.V600E
BRAF	PD36550a	Hotspot	6.73076923076923	M	yes	52.87611	1.2	back	Trunk	1	IIIA (T2a/N1a/M0)	Superficial spreading melanoma	No	1	No	Yes (mild/scanty)	NonBrisk	No	IIIA	III	1-2	>=1	4.88433000000001	4.88433000000001	4.88433000000001	Cutaneous	No	238	45%	BRAF	(45%)	p.V600E
BRAF	PD36552a	Hotspot	4.42307692307692	M	yes	67.26626	1.1	back	Trunk	1	IB (T2a/N0/M0)	Nodular melanoma	No	1	Yes	Not stated	NonBrisk	No	IB	I	1-2	>=1	2.34907	2.34907	2.34907	Cutaneous	No	238	45%	BRAF	(45%)	p.V600E
BRAF	PD36553a	Hotspot	3.26923076923077	F	yes	60.47091	2	back	Trunk	1	IIIA (T2a/N1a/M0)	Nodular melanoma	No	1	Not stated	Not stated	Brisk	No	IIIA	III	1-2	>=1	2.81999	2.81999	2.81999	Cutaneous	No	238	45%	BRAF	(45%)	p.V600E
BRAF	PD36554a	Hotspot	1.34615384615385	F	yes	60.87064	2.8	upper arm	Limbs	1	IIB (T3b/N0/M0)	Superficial spreading melanoma	Yes	NA	Not stated	Yes (mild/scanty)	NonBrisk	Yes	IIB	II	2-4	NA	6.17932	6.17932	6.17932	Cutaneous	No	238	45%	BRAF	(45%)	p.V600E
BRAF	PD36555a	Hotspot	4.42307692307692	M	yes	56.92266	1.29	lower arm	Limbs	1	IB (T2a/N0/M0)	Superficial spreading melanoma	No	3	No	No	Absent	No	IB	I	1-2	>=1	5.58521	5.58521	5.58521	Cutaneous	No	238	45%	BRAF	(45%)	p.V600E
BRAF	PD36556a	Hotspot	6.73076923076923	M	yes	58.38467	2.2	lower arm	Limbs	1	IIA (T3a/N0/M0)	Superficial spreading melanoma	No	NA	Not stated	Not stated	Not stated	No	IIA	II	2-4	NA	8.50377	8.50377	8.50377	Cutaneous	No	238	45%	BRAF	(45%)	p.V600E
BRAF	PD36559a	Hotspot	1.73076923076923	M	yes	34.27515	1.9	back	Trunk	1	IB (T2a/N0/M0)	Superficial spreading melanoma	No	1	No	Not stated	Brisk	No	IB	I	1-2	>=1	7.92608000000001	7.92608000000001	7.92608000000001	Cutaneous	No	238	45%	BRAF	(45%)	p.V600E
BRAF	PD36560a	Hotspot	1.92307692307692	M	yes	72.29295	1.7	upper arm	Limbs	1	IB (T2a/N0/M0)	Superficial spreading melanoma	No	2	No	Not stated	Absent	No	IB	I	1-2	>=1	7.20602	7.20602	7.20602	Cutaneous	No	238	45%	BRAF	(45%)	p.V600E
BRAF	PD36562a	Hotspot	0.384615384615385	F	no	57.22382	6.1	back	Trunk	1	IIC (T4b/N0/M0)	Nodular melanoma	Yes	9	No	Yes (mild/scanty)	NonBrisk	Yes	IIC	II	>=4	>=1	2.04243	1.24845999999999	2.04243	Cutaneous	No	238	45%	BRAF	(45%)	p.V600E
BRAF	PD36570a	Hotspot	1.73076923076923	M	no	69.91102	4.4	abdomen	Trunk	1	IIB (T4a/N0/M0)	Nodular melanoma	No	NA	Not stated	No	Absent	No	IIB	II	>=4	NA	4.73101000000001	1.05955	4.73101000000001	Cutaneous	No	238	45%	BRAF	(45%)	p.V600E
BRAF	PD36572a	Hotspot	1.15384615384615	F	yes	34.93771	4.1	chest	Trunk	1	IIB (T4a/N0/M0)	Unclassified	No	<1	No	Yes (mild/scanty)	NonBrisk	No	IIB	II	>=4	<1	6.93498	6.93498	6.93498	Cutaneous	No	238	45%	BRAF	(45%)	p.V600E
BRAF	PD36573a	Hotspot	4.03846153846154	M	no	58.28885	2.3	back	Trunk	1	IIB (T3b/N0/M0)	Nodular melanoma	Yes	5	No	Not stated	Brisk	No	IIB	II	2-4	>=1	3.10472	2.98699000000001	3.10472	Cutaneous	No	238	45%	BRAF	(45%)	p.V600E
BRAF	PD36575a	Hotspot	1.53846153846154	F	yes	43.10199	2	lower leg	Limbs	1	IB (T2a/N0/M0)	Superficial spreading melanoma	No	1	Yes	Not stated	Brisk	No	IB	I	1-2	>=1	4.14784	4.14784	4.14784	Cutaneous	No	238	45%	BRAF	(45%)	p.V600E
BRAF	PD36576a	Hotspot	1.34615384615385	M	no	70.09446	4	abdomen	Trunk	1	IIIA (T3a/N1a/M0)	Superficial spreading melanoma	No	10	No	Yes (mild/scanty)	NonBrisk	No	IIIA	III	2-4	>=1	1.76044	1.45653	1.76044	Cutaneous	No	238	45%	BRAF	(45%)	p.V600E
BRAF	PD36580a	Hotspot	0.384615384615385	M	yes	43.62492	2.4	knee	Limbs	1	IIA (T3a/N0/M0)	Superficial spreading melanoma	No	2	No	Not stated	Brisk	No	IIA	II	2-4	>=1	3.12936	3.12936	3.12936	Cutaneous	No	238	45%	BRAF	(45%)	p.K601E
BRAF	PD36583a	Hotspot	3.07692307692308	F	yes	61.40452	2.25	upper arm	Limbs	1	IIIA (T3a/N1a/M0)	Nodular melanoma	No	4	No	Not stated	NonBrisk	No	IIIA	III	2-4	>=1	2.76797	2.76797	2.76797	Cutaneous	No	238	45%	BRAF	(45%)	p.V600E
BRAF	PD36589a	Missense/Inframe deletion	14.4230769230769	M	yes	64.01369	2.3	head/neck	Head	1	IIA (T3a/N0/M0)	Lentigo maligna melanoma	Not stated	10	Yes	Yes (mild/scanty)	NonBrisk	Not stated	IIA	II	2-4	>=1	11.25531	0.468170000000001	11.25531	Cutaneous	No	238	45%	BRAF	(45%)	p.G464E
BRAF	PD36593a	Hotspot	1.15384615384615	F	yes	65.13621	4	thigh	Limbs	1	IIA (T3a/N0/M0)	Nodular melanoma	Not stated	NA	Not stated	Not stated	Not stated	Not stated	IIA	II	2-4	NA	7.47158999999999	0.616019999999992	7.47158999999999	Cutaneous	No	238	45%	BRAF	(45%)	p.V600E
BRAF	PD36594a	Hotspot	2.30769230769231	F	yes	68.43532	3.85	back	Trunk	1	IIIA (T3a/N1a/M0)	Superficial spreading melanoma	No	1.5	Not stated	Yes (moderate)	NonBrisk	No	IIIA	III	2-4	>=1	7.46611999999999	7.46611999999999	7.46611999999999	Cutaneous	No	238	45%	BRAF	(45%)	p.V600E
BRAF	PD36600a	Hotspot	2.88461538461538	M	no	69.6783	5.8	back	Trunk	1	IIC (T4b/N0/M0)	Nodular melanoma	Yes	13	No	Not stated	Absent	Yes	IIC	II	>=4	>=1	4.85695000000001	1.01575000000001	4.85695000000001	Cutaneous	No	238	45%	BRAF	(45%)	p.V600E
BRAF	PD36601a	Hotspot	4.42307692307692	F	yes	33.25667	2	thigh	Limbs	1	IIIC (T2b/N2b/M0)	Superficial spreading melanoma	Yes	60	No	Yes (mild/scanty)	NonBrisk	No	IIIC	III	1-2	>=1	5.79056	5.79056	5.79056	Cutaneous	No	238	45%	BRAF	(45%)	p.V600E
BRAF	PD36602a	Hotspot	8.26923076923077	M	yes	72.33675	0.8	back	Trunk	1	IB (T1b/N0/M0)	Superficial spreading melanoma	No	2.5	No	Not stated	NonBrisk	No	IB	I	<=1	>=1	5.53320000000001	5.53320000000001	5.53320000000001	Cutaneous	No	238	45%	BRAF	(45%)	p.V600E
BRAF	PD36603a	Hotspot	4.03846153846154	M	yes	64.04928	1.3	back	Trunk	1	IB (T2a/N0/M0)	Superficial spreading melanoma	No	<1	No	Not stated	NonBrisk	No	IB	I	1-2	<1	5.63724000000001	5.63724000000001	5.63724000000001	Cutaneous	No	238	45%	BRAF	(45%)	p.V600K
BRAF	PD36604a	Hotspot	5.57692307692308	M	yes	63.48255	1.9	head/neck	Head	1	IB (T2a/N0/M0)	Unclassified	No	1.5	No	Not stated	Brisk	No	IB	I	1-2	>=1	5.53318999999999	5.53318999999999	5.53318999999999	Cutaneous	No	238	45%	BRAF	(45%)	p.V600E
BRAF	PD36608a	Hotspot	2.30769230769231	M	yes	67.32101	1.4	thigh	Limbs	1	IIIA (T2a/N1a/M0)	Superficial spreading melanoma	No	1	No	Not stated	NonBrisk	No	IIIA	III	1-2	>=1	3.41137000000001	3.41137000000001	3.41137000000001	Cutaneous	No	238	45%	BRAF	(45%)	p.V600E
BRAF	PD36609a	Hotspot	1.53846153846154	M	yes	55.35934	2.9	back	Trunk	1	IIA (T3a/N0/M0)	Superficial spreading melanoma	No	9	No	Not stated	Brisk	No	IIA	II	2-4	>=1	3.3922	3.3922	3.3922	Cutaneous	No	238	45%	BRAF	(45%)	p.V600E
BRAF	PD36610a	Missense/Inframe deletion	6.15384615384615	F	yes	70.19849	11.2	head/neck	Head	1	IIIC (T4b/N1b/M0)	Nodular melanoma	Yes	16	No	Not stated	Brisk	No	IIIC	III	>=4	>=1	3.89596999999999	3.67967999999999	3.89596999999999	Cutaneous	No	238	45%	BRAF	(45%)	p.P655L
BRAF	PD36614a	Hotspot	2.69230769230769	F	yes	39.47981	2.2	lower leg	Limbs	1	IIB (T3b/N0/M0)	Nodular melanoma	Yes	<1	Not stated	Yes (unclassified)	Yes (Unclassified)	No	IIB	II	2-4	<1	13.2731	13.2731	13.2731	Cutaneous	No	238	45%	BRAF	(45%)	p.V600E
BRAF	PD36615a	Hotspot	4.23076923076923	M	no	66.88296	1.8	thigh	Limbs	1	IIIC (T2b/N1b/M0)	Nodular melanoma	Yes	1	No	Yes (mild/scanty)	NonBrisk	No	IIIC	III	1-2	>=1	1.57426000000001	1.37713000000001	1.57426000000001	Cutaneous	No	238	45%	BRAF	(45%)	p.V600E
BRAF	PD36616a	Hotspot	4.42307692307692	M	no	31.82478	1.9	back	Trunk	1	IB (T2a/N0/M0)	Nodular melanoma	No	10	No	Yes (mild/scanty)	NonBrisk	Yes	IB	I	1-2	>=1	3.18138	1.84805	3.18138	Cutaneous	No	238	45%	BRAF	(45%)	p.V600E
BRAF	PD36617a	Hotspot	0.576923076923077	F	yes	60.3833	5.5	lower leg	Limbs	1	IIC (T4b/N0/M0)	Superficial spreading melanoma	Yes	NA	No	Not stated	Not stated	No	IIC	II	>=4	NA	12.64887	12.64887	12.64887	Cutaneous	No	238	45%	BRAF	(45%)	p.V600E
BRAF	PD36618a	Hotspot	0.769230769230769	F	no	38.95962	2.35	back	Trunk	1	IIB (T3b/N0/M0)	Nodular melanoma	Yes	7.5	No	Yes (mild/scanty)	Absent	No	IIB	II	2-4	>=1	2.2861	2.16564	2.2861	Cutaneous	No	238	45%	BRAF	(45%)	p.V600E
BRAF	PD36619a	Hotspot	28.8461538461538	F	no	71.36208	4.5	head/neck	Head	1	IIC (T4b/N0/M0)	Nodular melanoma	Yes	7.5	No	Yes (unclassified)	Yes (Unclassified)	No	IIC	II	>=4	>=1	14.39015	14.39015	14.39015	Cutaneous	No	238	45%	BRAF	(45%)	p.V600E
BRAF	PD36620a	Hotspot	0.961538461538461	M	yes	43.96988	9	abdomen	Trunk	1	IIC (T4b/N0/M0)	Nodular melanoma	Yes	7	No	Yes (moderate)	Yes (Unclassified)	No	IIC	II	>=4	>=1	15.70158	8.43532	15.70158	Cutaneous	No	238	45%	BRAF	(45%)	p.V600E
BRAF	PD36622a	Hotspot	2.88461538461538	F	yes	73.0349	0.8	lower leg	Limbs	1	IA (T1a/N0/M0)	Superficial spreading melanoma	Not stated	NA	Not stated	Not stated	Not stated	No	IA	I	<=1	NA	12.09309	12.09309	12.09309	Cutaneous	No	238	45%	BRAF	(45%)	p.V600E
BRAF	PD36626a	Hotspot	11.9230769230769	M	no	69.18275	3	head/neck	Head	1	IIB (T3b/N0/M0)	Nodular melanoma	Yes	NA	Not stated	Not stated	Not stated	Yes	IIB	II	2-4	NA	2.66393000000001	2.5681	2.66393000000001	Cutaneous	No	238	45%	BRAF	(45%)	p.K601N
BRAF	PD36627a	Missense/Inframe deletion	16.1538461538462	M	yes	69.87543	5	head/neck	Head	1	IIB (T4a/N0/M0)	Nodular melanoma	No	7	No	Yes (moderate)	NonBrisk	No	IIB	II	>=4	>=1	10.79535	10.79535	10.79535	Cutaneous	No	238	45%	BRAF	(45%)	p.N581S
BRAF	PD36628a	Hotspot	2.88461538461538	M	no	58.87748	2.1	chest	Trunk	1	IIA (T3a/N0/M0)	Nodular melanoma	Not stated	2	Not stated	No	Absent	Not stated	IIA	II	2-4	>=1	6.39836	1.3963	6.39836	Cutaneous	No	238	45%	BRAF	(45%)	p.V600E
BRAF	PD36629a	Hotspot	14.0384615384615	F	yes	65.87543	6.3	head/neck	Head	1	IIB (T4a/N0/M0)	Nodular melanoma	No	7.5	No	Not stated	Yes (Unclassified)	No	IIB	II	>=4	>=1	8.36139	1.57974	8.36139	Cutaneous	No	238	45%	BRAF	(45%)	p.V600E
BRAF	PD36633a	Hotspot	13.6538461538462	M	yes	65.05955	3.5	back	Trunk	1	IIB (T3b/N0/M0)	Nodular melanoma	Yes	>5	No	Yes (moderate)	NonBrisk	No	IIB	II	2-4	>=1	7.28542	7.28542	7.28542	Cutaneous	No	238	45%	BRAF	(45%)	p.V600E
BRAF	PD36634a	Hotspot	1.15384615384615	F	no	63.70431	1.5	back	Trunk	1	IB (T2a/N0/M0)	Superficial spreading melanoma	No	6	No	Not stated	Brisk	No	IB	I	1-2	>=1	3.99727000000001	3.52636	3.99727000000001	Cutaneous	No	238	45%	BRAF	(45%)	p.V600E
BRAF	PD36635a	Hotspot	0.961538461538461	F	no	56.51198	3.5	thigh	Limbs	1	IIIB (T3b/N1a/M0)	Nodular melanoma	Yes	>6	Yes	Not stated	NonBrisk	No	IIIB	III	2-4	>=1	1.0924	0.731000000000002	1.0924	Cutaneous	No	238	45%	BRAF	(45%)	p.V600E
BRAF	PD36636a	Missense/Inframe deletion	19.8076923076923	M	yes	73.95209	1.7	head/neck	Head	1	IB (T2a/N0/M0)	Lentigo maligna melanoma	No	3	No	Not stated	NonBrisk	No	IB	I	1-2	>=1	6.87201	3.42779	6.87201	Cutaneous	No	238	45%	BRAF	(45%)	p.E501Q
BRAF	PD36643a	Hotspot	4.61538461538461	M	no	69.88091	3.5	back	Trunk	1	IIIB (T3b/N1a/M0)	Superficial spreading melanoma	Yes	20	No	Not stated	Brisk	No	IIIB	III	2-4	>=1	5.75221999999999	5.49760000000001	5.75221999999999	Cutaneous	No	238	45%	BRAF	(45%)	p.V600K
BRAF	PD36652a	Hotspot	0.769230769230769	M	yes	54.83094	2.3	lower leg	Limbs	1	IIA (T3a/N0/M0)	Unclassified	No	<1	Yes	Not stated	Not stated	Not stated	IIA	II	2-4	<1	3.04723	3.04723	3.04723	Cutaneous	No	238	45%	BRAF	(45%)	p.V600E
BRAF	PD36654a	Hotspot	4.23076923076923	M	yes	32.08487	NA	nodal with no known primary	Other	1	IIIB or IIIC (Not known/N2b/M0) (non skin tumour so Breslow level is not applicable)	Nodal primary melanoma	Not stated	NA	Not stated	Not stated	Not stated	Not stated	IIIB	III	NA	NA	3.76729	3.76729	3.76729	Unknown	No	238	45%	BRAF	(45%)	p.V600K
BRAF	PD36656a	Missense/Inframe deletion	19.6153846153846	F	yes	50.26694	2	lower leg	Limbs	1	IB (T2a/N0/M0)	Nodular melanoma	No	4	No	Yes (moderate)	NonBrisk	No	IB	I	1-2	>=1	7.2909	7.2909	7.2909	Cutaneous	No	238	45%	BRAF	(45%)	p.L567I
BRAF	PD36657a	Hotspot	1.34615384615385	F	yes	49.79877	1.2	back	Trunk	1	IIA (T2b/N0/M0)	Superficial spreading melanoma	Yes	<1	No	Yes (heavy/dense)	Brisk	No	IIA	II	1-2	<1	7.27447	7.27447	7.27447	Cutaneous	No	238	45%	BRAF	(45%)	p.V600E
BRAF	PD36659a	Hotspot	0.769230769230769	F	yes	71.50993	8.1	foot	Other	1	IIB (T4a/N0/M0)	Nodular melanoma	Not stated	NA	Not stated	Not stated	Not stated	No	IIB	II	>=4	NA	13.39356	1.17179	13.39356	Cutaneous	No	238	45%	BRAF	(45%)	p.V600E
BRAF	PD36660a	Hotspot	5.76923076923077	M	no	60.02464	1.8	lower arm	Limbs	1	IB (T2a/N0/M0)	Superficial spreading melanoma	No	3	Yes	Not stated	Brisk	No	IB	I	1-2	>=1	3.03354	2.49692	3.03354	Cutaneous	No	238	45%	BRAF	(45%)	p.K601E
BRAF	PD36660a	Hotspot	5.76923076923077	M	no	60.02464	1.8	lower arm	Limbs	1	IB (T2a/N0/M0)	Superficial spreading melanoma	No	3	Yes	Not stated	Brisk	No	IB	I	1-2	>=1	3.03354	2.49692	3.03354	Cutaneous	No	238	45%	BRAF	(45%)	p.V600E
BRAF	PD36661a	Hotspot	5	M	yes	60.4627	1.9	thigh	Limbs	1	IB (T2a/N0/M0)	Superficial spreading melanoma	No	<1	No	Yes (mild/scanty)	NonBrisk	No	IB	I	1-2	<1	2.79808	2.79808	2.79808	Cutaneous	No	238	45%	BRAF	(45%)	p.V600K
BRAF	PD36662a	Hotspot	1.53846153846154	M	no	36.56673	4.5	back	Trunk	1	IIIB (T4b/N1a/M0)	Superficial spreading melanoma	Yes	13	No	Not stated	NonBrisk	No	IIIB	III	>=4	>=1	1.9384	1.92197	1.9384	Cutaneous	No	238	45%	BRAF	(45%)	p.V600E
BRAF	PD36666a	Hotspot	9.42307692307692	M	yes	47.11294	2.1	lower leg	Limbs	1	IIA (T3a/N0/M0)	Superficial spreading melanoma	No	8	No	Yes (heavy/dense)	Brisk	No	IIA	II	2-4	>=1	7.75907	7.75907	7.75907	Cutaneous	No	238	45%	BRAF	(45%)	p.V600E
BRAF	PD36669a	Hotspot	1.92307692307692	F	no	73.65366	1	abdomen	Trunk	1	IB (T1b/N0/M0)	Superficial spreading melanoma	No	2	No	Yes (mild/scanty)	NonBrisk	No	IB	I	<=1	>=1	1.21561	1.21561	1.21561	Cutaneous	No	238	45%	BRAF	(45%)	p.V600E
BRAF	PD36674a	Hotspot	4.42307692307692	M	yes	44.2245	1	back	Trunk	1	IIIB (T1b/N1a/M0)	Unclassified	No	5	No	Not stated	Brisk	No	IIIB	III	<=1	>=1	5.11978	5.11978	5.11978	Cutaneous	No	238	45%	BRAF	(45%)	p.V600E
BRAF	PD36675a	Hotspot	4.03846153846154	M	no	60.64613	2.6	back	Trunk	1	IIA (T3a/N0/M0)	Superficial spreading melanoma	No	2.5	No	Yes (mild/scanty)	NonBrisk	No	IIA	II	2-4	>=1	5.22929999999999	4.54209	5.22929999999999	Cutaneous	No	238	45%	BRAF	(45%)	p.V600E
BRAF	PD36676a	Hotspot	2.88461538461538	M	yes	38.49692	1	upper arm	Limbs	1	IA (T1a/N0/M0)	Superficial spreading melanoma	Not stated	<1	No	Yes (mild/scanty)	NonBrisk	No	IA	I	<=1	<1	5.83161999999999	5.83161999999999	5.83161999999999	Cutaneous	No	238	45%	BRAF	(45%)	p.V600E
BRAF	PD36679a	Hotspot	5	M	yes	48.65161	2.69	upper arm	Limbs	1	IIA (T3a/N0/M0)	Unclassified	No	39	No	Not stated	Brisk	No	IIA	II	2-4	>=1	6.10814	6.10814	6.10814	Cutaneous	No	238	45%	BRAF	(45%)	p.V600E
BRAF	PD36680a	Hotspot	4.03846153846154	F	no	48.15879	2.24	lower arm	Limbs	1	IIB (T3b/N0/M0)	Nodular melanoma	Yes	4	Not stated	Yes (moderate)	NonBrisk	No	IIB	II	2-4	>=1	3.01438	1.86722	3.01438	Cutaneous	No	238	45%	BRAF	(45%)	p.V600E
BRAF	PD36683a	Hotspot	5	F	yes	33.88091	1.2	chest	Trunk	1	IIA (T2b/N0/M0)	Superficial spreading melanoma	Yes	>10	No	Not stated	Absent	No	IIA	II	1-2	>=1	3.09376	3.09376	3.09376	Cutaneous	No	238	45%	BRAF	(45%)	p.V600E
BRAF	PD36685a	Hotspot	3.26923076923077	F	yes	64.18891	1.9	back	Trunk	1	IB (T2a/N0/M0)	Nodular melanoma	No	16	No	Not stated	Brisk	No	IB	I	1-2	>=1	4.64886999999999	4.64886999999999	4.64886999999999	Cutaneous	No	238	45%	BRAF	(45%)	p.V600E
BRAF	PD36686a	Hotspot	2.69230769230769	F	yes	29.41547	1.5	buttock	Trunk	1	IIIA (T2a/N1a/M0)	Superficial spreading melanoma	No	0	No	Not stated	NonBrisk	No	IIIA	III	1-2	<1	5.9384	5.9384	5.9384	Cutaneous	No	238	45%	BRAF	(45%)	p.V600E
BRAF	PD36689a	Hotspot	3.26923076923077	F	yes	28.282	2.14	thigh	Limbs	1	IIA (T3a/N0/M0)	Superficial spreading melanoma	No	15	No	Not stated	Absent	No	IIA	II	2-4	>=1	5.7358	5.7358	5.7358	Cutaneous	No	238	45%	BRAF	(45%)	p.V600E
BRAF	PD36690a	Hotspot	5	F	no	51.62218	2.9	elbow	Limbs	1	IIB (T3b/N0/M0)	Superficial spreading melanoma	Yes	19	No	Yes (mild/scanty)	NonBrisk	No	IIB	II	2-4	>=1	2.47775	0.848730000000003	2.47775	Cutaneous	No	238	45%	BRAF	(45%)	p.V600K
BRAF	PD36692a	Hotspot	2.69230769230769	M	no	57.79877	2.1	back	Trunk	1	IIB (T3b/N0/M0)	Superficial spreading melanoma	Yes	1	No	Not stated	NonBrisk	No	IIB	II	2-4	>=1	4.26009000000001	4.03285	4.26009000000001	Cutaneous	No	238	45%	BRAF	(45%)	p.V600E
BRAF	PD36694a	Hotspot	1.53846153846154	M	yes	22.07529	1.59	chest	Trunk	1	IB (T2a/N0/M0)	Unclassified	No	5	Not stated	Yes (mild/scanty)	NonBrisk	No	IB	I	1-2	>=1	12.19165	12.19165	12.19165	Cutaneous	No	238	45%	BRAF	(45%)	p.V600E
BRAF	PD36704a	Missense/Inframe deletion	9.23076923076923	F	yes	55.99726	1.8	lower leg	Limbs	1	IIA (T2b/N0/M0)	Superficial spreading melanoma	Yes	NA	Not stated	Yes (unclassified)	Yes (Unclassified)	No	IIA	II	1-2	NA	9.28953	0.881590000000003	9.28953	Cutaneous	No	238	45%	BRAF	(45%)	p.L584F
BRAF	PD36706a	Hotspot	2.69230769230769	F	yes	31.09925	2.5	thigh	Limbs	1	IIB (T3b/N0/M0)	Superficial spreading melanoma	Yes	2.5	Not stated	Not stated	Yes (Unclassified)	Not stated	IIB	II	2-4	>=1	4.73374	2.17111	4.73374	Cutaneous	No	238	45%	BRAF	(45%)	p.V600E
BRAF	PD36707a	Missense/Inframe deletion	3.26923076923077	F	yes	22.45859	2	thigh	Limbs	1	IB (T2a/N0/M0)	Nodular melanoma	No	10	No	Not stated	Not stated	Yes	IB	I	1-2	>=1	5.1937	5.1937	5.1937	Cutaneous	No	238	45%	BRAF	(45%)	p.G469E
BRAF	PD36708a	Hotspot	6.53846153846154	F	yes	50.75975	4.5	arm unspecified	Limbs	1	IIB (T4a/N0/M0)	Nodular melanoma	No	16	No	No	Absent	No	IIB	II	>=4	>=1	2.42848	2.42848	2.42848	Cutaneous	No	238	45%	BRAF	(45%)	p.V600E
BRAF	PD36710a	Hotspot	4.42307692307692	M	no	70.35455	2.8	back	Trunk	1	IIB (T3b/N0/M0)	Superficial spreading melanoma	Yes	5	No	Yes (heavy/dense)	NonBrisk	No	IIB	II	2-4	>=1	2.72141999999999	2.38741	2.72141999999999	Cutaneous	No	238	45%	BRAF	(45%)	p.V600E
CDK4	PD36243a	Missense/Inframe deletion	10.1923076923077	M	yes	43.4579	2.5	upper arm	Limbs	1	IIIB (T3a/N2c/M0)	Nodular melanoma	No	6	No	Yes (mild/scanty)	NonBrisk	No	IIIB	III	2-4	>=1	9.76044	6.25325	9.76044	Cutaneous	No	9	2%	CDK4	(2%)	p.R24L
CDK4	PD36245a	Missense/Inframe deletion	7.5	M	yes	39.67693	2.4	head/neck	Head	1	IIA (T3a/N0/M0)	Nodular melanoma	No	1.5	No	Not stated	Brisk	No	IIA	II	2-4	>=1	8.7228	8.7228	8.7228	Cutaneous	No	9	2%	CDK4	(2%)	p.P250T
CDK4	PD36268a	Missense/Inframe deletion	1.34615384615385	M	yes	58.33265	2.4	upper arm	Limbs	1	IIB (T3b/N0/M0)	Superficial spreading melanoma	Yes	1	Yes	Not stated	NonBrisk	No	IIB	II	2-4	>=1	6.11087999999999	1.43463	6.11087999999999	Cutaneous	No	9	2%	CDK4	(2%)	p.R24L
CDK4	PD36287a	Missense/Inframe deletion	3.46153846153846	M	yes	65.57426	6.3	head/neck	Head	1	IIIC (T4b/N1b/M0)	Nodular melanoma	Yes	40	No	Not stated	NonBrisk	No	IIIC	III	>=4	>=1	2.76249	0.328550000000007	2.76249	Cutaneous	No	9	2%	CDK4	(2%)	p.K22Q
CDK4	PD36401a	Missense/Inframe deletion	2.88461538461538	M	yes	48.82409	1.2	back	Trunk	1	IIIA (T2a/N1a/M0)	Superficial spreading melanoma	No	1	No	Not stated	Absent	No	IIIA	III	1-2	>=1	2.35729	2.35729	2.35729	Cutaneous	No	9	2%	CDK4	(2%)	p.K22Q
CDK4	PD36471a	Missense/Inframe deletion	0.961538461538461	M	yes	62.94319	1.3	abdomen	Trunk	1	IB (T2a/N0/M0)	Superficial spreading melanoma	No	2	No	Not stated	Absent	No	IB	I	1-2	>=1	4.69541	4.69541	4.69541	Cutaneous	No	9	2%	CDK4	(2%)	p.K22M
CDK4	PD36516a	Missense/Inframe deletion	2.69230769230769	M	yes	51.11567	NA	nodal with no known primary	Other	1	IIIB or IIIC (Not known/N1b/M0) (not calculable as no Breslow level)	Regressed primary melanoma	Not stated	NA	Yes	Not stated	Not stated	Not stated	IIIB	III	NA	NA	11.38946	11.38946	11.38946	Unknown	No	9	2%	CDK4	(2%)	p.R24S
CDK4	PD36608a	Missense/Inframe deletion	2.30769230769231	M	yes	67.32101	1.4	thigh	Limbs	1	IIIA (T2a/N1a/M0)	Superficial spreading melanoma	No	1	No	Not stated	NonBrisk	No	IIIA	III	1-2	>=1	3.41137000000001	3.41137000000001	3.41137000000001	Cutaneous	No	9	2%	CDK4	(2%)	p.K22M
CDK4	PD36692a	Missense/Inframe deletion	2.69230769230769	M	no	57.79877	2.1	back	Trunk	1	IIB (T3b/N0/M0)	Superficial spreading melanoma	Yes	1	No	Not stated	NonBrisk	No	IIB	II	2-4	>=1	4.26009000000001	4.03285	4.26009000000001	Cutaneous	No	9	2%	CDK4	(2%)	p.H296Y
CDKN2A	PD36171a	Missense/Inframe deletion	3.84615384615385	M	no	75.20055	2.6	upper arm	Limbs	1	IIA (T3a/N0/M0)	Nodular melanoma	Not stated	1.5	Not stated	Yes (mild/scanty)	NonBrisk	Not stated	IIA	II	2-4	>=1	2.81451	2.75153999999999	2.81451	Cutaneous	No	83	16%	CDKN2A	(16%)	p.P114L
CDKN2A	PD36174a	Missense/Inframe deletion	3.84615384615385	F	no	67.6386	1.4	upper arm	Limbs	1	IB (T2a/N0/M0)	Nodular melanoma	Not stated	<1	Not stated	Yes (heavy/dense)	Brisk	No	IB	I	1-2	<1	5.36619	5.21835	5.36619	Cutaneous	No	83	16%	CDKN2A	(16%)	p.L94P
CDKN2A	PD36180a	Nonsense/Splice/Frameshift	1.15384615384615	M	yes	40.87885	2.01	back	Trunk	1	IIB (T3b/N0/M0)	Unclassified	Yes	3	Not stated	Not stated	Not stated	No	IIB	II	2-4	>=1	16.57495	4.564	16.57495	Cutaneous	No	83	16%	CDKN2A	(16%)	p.R80*
CDKN2A	PD36182a	Missense/Inframe deletion	5	M	yes	56.76934	3.3	back	Trunk	1	IIA (T3a/N0/M0)	Nodular melanoma	Not stated	<1	Not stated	Not stated	Not stated	Not stated	IIA	II	2-4	<1	8.1232	8.1232	8.1232	Cutaneous	No	83	16%	CDKN2A	(16%)	p.P48L
CDKN2A	PD36187a	Nonsense/Splice/Frameshift	2.11538461538462	F	yes	53.53046	1.2	thigh	Limbs	1	IB (T2a/N0/M0)	Unclassified	Not stated	NA	Not stated	Not stated	Not stated	Not stated	IB	I	1-2	NA	11.58932	11.58932	11.58932	Cutaneous	No	83	16%	CDKN2A	(16%)	p.R58*
CDKN2A	PD36188a	Nonsense/Splice/Frameshift	11.7307692307692	M	no	55.21971	2.1	back	Trunk	1	IIB (T3b/N0/M0)	Superficial spreading melanoma	Yes	>30	Yes	Not stated	NonBrisk	No	IIB	II	2-4	>=1	9.94935	9.69747	9.94935	Cutaneous	No	83	16%	CDKN2A	(16%)	p.R58*
CDKN2A	PD36203a	Missense/Inframe deletion	3.46153846153846	F	yes	38.58179	1.5	knee	Limbs	1	IB (T2a/N0/M0)	Superficial spreading melanoma	No	2.5	No	No	Absent	No	IB	I	1-2	>=1	4.72827	4.72827	4.72827	Cutaneous	No	83	16%	CDKN2A	(16%)	p.P114L
CDKN2A	PD36204a	Nonsense/Splice/Frameshift	2.30769230769231	F	yes	36.53114	3.6	lower arm	Limbs	1	IIA (T3a/N0/M0)	Superficial spreading melanoma	No	1.5	Not stated	Yes (mild/scanty)	NonBrisk	No	IIA	II	2-4	>=1	8.48186	8.48186	8.48186	Cutaneous	No	83	16%	CDKN2A	(16%)	p.R58*
CDKN2A	PD36211a	Nonsense/Splice/Frameshift	1.73076923076923	F	yes	43.60575	1.3	lower leg	Limbs	1	IB (T2a/N0/M0)	Superficial spreading melanoma	No	0	No	Not stated	NonBrisk	No	IB	I	1-2	<1	7.87953	7.87953	7.87953	Cutaneous	No	83	16%	CDKN2A	(16%)	Del_914
CDKN2A	PD36217a	Missense/Inframe deletion	1.53846153846154	M	no	35.2115	1.34	back	Trunk	1	IB (T2a/N0/M0)	Superficial spreading melanoma	No	<0.5	No	Not stated	Not stated	No	IB	I	1-2	>=1	2.61738	2.36824	2.61738	Cutaneous	No	83	16%	CDKN2A	(16%)	p.H83D
CDKN2A	PD36226a	Missense/Inframe deletion	9.23076923076923	M	no	72.97468	1.2	head/neck	Head	1	IIA (T2b/N0/M0)	Nodular melanoma	Yes	NA	Not stated	Not stated	Not stated	No	IIA	II	1-2	NA	9.28130999999999	9.28130999999999	9.28130999999999	Cutaneous	No	83	16%	CDKN2A	(16%)	p.Y129D
CDKN2A	PD36227a	Missense/Inframe deletion	2.88461538461538	M	yes	58.84189	2.1	lower leg	Limbs	1	IIA (T3a/N0/M0)	Superficial spreading melanoma	No	4	No	Yes (heavy/dense)	NonBrisk	No	IIA	II	2-4	>=1	11.2772	11.2772	11.2772	Cutaneous	No	83	16%	CDKN2A	(16%)	p.P114L
CDKN2A	PD36228a	Missense/Inframe deletion	2.69230769230769	M	yes	43.06639	0.92	back	Trunk	1	IA (T1a/N0/M0)	Superficial spreading melanoma	No	<1	Not stated	Not stated	Not stated	No	IA	I	<=1	<1	11.03902	11.03902	11.03902	Cutaneous	No	83	16%	CDKN2A	(16%)	p.L62V
CDKN2A	PD36245a	Nonsense/Splice/Frameshift	7.5	M	yes	39.67693	2.4	head/neck	Head	1	IIA (T3a/N0/M0)	Nodular melanoma	No	1.5	No	Not stated	Brisk	No	IIA	II	2-4	>=1	8.7228	8.7228	8.7228	Cutaneous	No	83	16%	CDKN2A	(16%)	p.R58*
CDKN2A	PD36246a	Nonsense/Splice/Frameshift	1.15384615384615	M	no	52.99384	2.2	head/neck	Head	1	IIIA (T3a/N1a/M0)	Superficial spreading melanoma	No	1	No	Yes (moderate)	NonBrisk	No	IIIA	III	2-4	>=1	14.59548	11.75086	14.59548	Cutaneous	No	83	16%	CDKN2A	(16%)	Ins_114
CDKN2A	PD36247a	Nonsense/Splice/Frameshift	20	M	yes	65.48939	3.9	head/neck	Head	1	IIB (T3b/N0/M0)	Spindle cell melanoma	Yes	2.5	No	Not stated	Not stated	No	IIB	II	2-4	>=1	10.22861	10.22861	10.22861	Cutaneous	No	83	16%	CDKN2A	(16%)	Del_794
CDKN2A	PD36251a	Missense/Inframe deletion	20	M	yes	62.76523	3.2	head/neck	Head	1	IIB (T3b/N0/M0)	Superficial spreading melanoma	Yes	20	No	Not stated	NonBrisk	No	IIB	II	2-4	>=1	7.42232	1.03765	7.42232	Cutaneous	No	83	16%	CDKN2A	(16%)	p.E33K
CDKN2A	PD36251a	Missense/Inframe deletion	20	M	yes	62.76523	3.2	head/neck	Head	1	IIB (T3b/N0/M0)	Superficial spreading melanoma	Yes	20	No	Not stated	NonBrisk	No	IIB	II	2-4	>=1	7.42232	1.03765	7.42232	Cutaneous	No	83	16%	CDKN2A	(16%)	Ins_710
CDKN2A	PD36261a	Nonsense/Splice/Frameshift	2.5	F	yes	47.43327	1.6	lower leg	Limbs	1	IIA (T2b/N0/M0)	Superficial spreading melanoma	Yes	1.5	No	No	Yes (Unclassified)	No	IIA	II	1-2	>=1	5.86173	5.86173	5.86173	Cutaneous	No	83	16%	CDKN2A	(16%)	p.R58*
CDKN2A	PD36275a	Nonsense/Splice/Frameshift	17.6923076923077	M	yes	63.38124	3.5	head/neck	Head	1	IIA (T3a/N0/M0)	Superficial spreading melanoma	No	6	Yes	Not stated	Absent	No	IIA	II	2-4	>=1	3.01711	3.01711	3.01711	Cutaneous	No	83	16%	CDKN2A	(16%)	p.R80*
CDKN2A	PD36275a	Nonsense/Splice/Frameshift	17.6923076923077	M	yes	63.38124	3.5	head/neck	Head	1	IIA (T3a/N0/M0)	Superficial spreading melanoma	No	6	Yes	Not stated	Absent	No	IIA	II	2-4	>=1	3.01711	3.01711	3.01711	Cutaneous	No	83	16%	CDKN2A	(16%)	p.R58*
CDKN2A	PD36280a	Missense/Inframe deletion	0.576923076923077	F	yes	56.07118	2.04	head/neck	Head	1	IIIA (T3a/N1a/M0)	Superficial spreading melanoma	No	4	No	Not stated	Yes (Unclassified)	No	IIIA	III	2-4	>=1	6.77071	0.654350000000001	6.77071	Cutaneous	No	83	16%	CDKN2A	(16%)	p.D108G
CDKN2A	PD36289a	Nonsense/Splice/Frameshift	7.30769230769231	F	yes	56.36414	2.8	back	Trunk	1	IIA (T3a/N0/M0)	Nodular melanoma	No	2	Not stated	Not stated	Yes (Unclassified)	Not stated	IIA	II	2-4	>=1	8.47638	8.47638	8.47638	Cutaneous	No	83	16%	CDKN2A	(16%)	p.W110*
CDKN2A	PD36301a	Nonsense/Splice/Frameshift	5.38461538461538	F	no	61.66461	4	vulval	Other	1	IIB (T3b/N0/M0)	Mucosal melanoma	Yes	24	No	Not stated	NonBrisk	No	IIB	II	2-4	>=1	3.11841999999999	1.44833	3.11841999999999	Mucosal	Rare	83	16%	CDKN2A	(16%)	CDKN2A_splice_676
CDKN2A	PD36305a	Nonsense/Splice/Frameshift	19.2307692307692	M	yes	64.21082	2.02	head/neck	Head	1	IIA (T3a/N0/M0)	Lentigo maligna melanoma	No	10	Not stated	Not stated	Brisk	No	IIA	II	2-4	>=1	3.0527	3.0527	3.0527	Cutaneous	No	83	16%	CDKN2A	(16%)	p.R80*
CDKN2A	PD36310a	Nonsense/Splice/Frameshift	1.73076923076923	M	yes	60.2245	9.9	abdomen	Trunk	1	IIC (T4b/N0/M0)	Nodular melanoma	Yes	5	No	Not stated	NonBrisk	No	IIC	II	>=4	>=1	1.16085	1.16085	1.16085	Cutaneous	No	83	16%	CDKN2A	(16%)	p.R80*
CDKN2A	PD36314a	Missense/Inframe deletion	9.03846153846154	M	yes	65.83162	3.4	head/neck	Head	1	IIB (T3b/N0/M0)	Nodular melanoma	Yes	6	Yes	Not stated	NonBrisk	No	IIB	II	2-4	>=1	3.26900000000001	3.26900000000001	3.26900000000001	Cutaneous	No	83	16%	CDKN2A	(16%)	p.E153K
CDKN2A	PD36325a	Nonsense/Splice/Frameshift	2.11538461538462	M	yes	50.23682	1.7	back	Trunk	1	IIA (T2b/N0/M0)	Superficial spreading melanoma	Yes	1	No	Yes (heavy/dense)	Brisk	No	IIA	II	1-2	>=1	6.66393	6.66393	6.66393	Cutaneous	No	83	16%	CDKN2A	(16%)	Del_665
CDKN2A	PD36328a	Missense/Inframe deletion	6.73076923076923	F	yes	56.72279	3.01	lower leg	Limbs	1	IIA (T3a/N0/M0)	Nodular melanoma	No	5	No	Not stated	NonBrisk	No	IIA	II	2-4	>=1	6.72143	6.72143	6.72143	Cutaneous	No	83	16%	CDKN2A	(16%)	p.H83Q
CDKN2A	PD36331a	Missense/Inframe deletion	9.23076923076923	M	yes	58.9514	1.3	head/neck	Head	1	IB (T2a/N0/M0)	Superficial spreading melanoma	No	4	Yes	Not stated	Not stated	No	IB	I	1-2	>=1	6.70500000000001	6.70500000000001	6.70500000000001	Cutaneous	No	83	16%	CDKN2A	(16%)	p.P114L
CDKN2A	PD36354a	Nonsense/Splice/Frameshift	2.30769230769231	M	yes	52.16153	0.94	abdomen	Trunk	1	IA (T1a/N0/M0)	Nodular melanoma	No	0	No	Not stated	Not stated	No	IA	I	<=1	<1	8.85147	8.85147	8.85147	Cutaneous	No	83	16%	CDKN2A	(16%)	p.E88*
CDKN2A	PD36356a	Nonsense/Splice/Frameshift	1.92307692307692	F	yes	52.67077	2	head/neck	Head	1	IIIB (T2a/N2c/M0)	Superficial spreading melanoma	No	5	No	Not stated	NonBrisk	Yes	IIIB	III	1-2	>=1	8.33676000000001	8.33676000000001	8.33676000000001	Cutaneous	No	83	16%	CDKN2A	(16%)	p.W110*
CDKN2A	PD36358a	Nonsense/Splice/Frameshift	2.11538461538462	M	yes	32.04107	2.3	head/neck	Head	1	IIA (T3a/N0/M0)	Nodular melanoma	No	2	No	Yes (mild/scanty)	NonBrisk	No	IIA	II	2-4	>=1	7.17043	7.17043	7.17043	Cutaneous	No	83	16%	CDKN2A	(16%)	CDKN2A_splice_133
CDKN2A	PD36362a	Missense/Inframe deletion	15.7692307692308	M	yes	56.50103	1.17	lower arm	Limbs	1	IIA (T2b/N0/M0)	Superficial spreading melanoma	Yes	1.5	Not stated	Yes (unclassified)	Yes (Unclassified)	No	IIA	II	1-2	>=1	8.01917	8.01917	8.01917	Cutaneous	No	83	16%	CDKN2A	(16%)	p.P114L
CDKN2A	PD36366a	Nonsense/Splice/Frameshift	1.15384615384615	M	no	62.45037	1	upper arm	Limbs	1	IA (T1a/N0/M0)	Nodular melanoma	No	NA	No	Not stated	Not stated	No	IA	I	<=1	NA	2.7844	2.67489	2.7844	Cutaneous	No	83	16%	CDKN2A	(16%)	p.R80*
CDKN2A	PD36368a	Missense/Inframe deletion	1.73076923076923	F	yes	49.04038	1.9	lower leg	Limbs	1	IB (T2a/N0/M0)	Superficial spreading melanoma	Not stated	<1	Not stated	Yes (mild/scanty)	Yes (Unclassified)	No	IB	I	1-2	<1	6.68584	6.68584	6.68584	Cutaneous	No	83	16%	CDKN2A	(16%)	p.V126F
CDKN2A	PD36374a	Missense/Inframe deletion	2.11538461538462	M	no	59.27721	6.5	back	Trunk	1	IIIA (T4a/N2a/M0)	Desmoplastic melanoma	No	3.6	No	Not stated	Absent	No	IIIA	III	>=4	>=1	4.59411	4.26283	4.59411	Cutaneous	No	83	16%	CDKN2A	(16%)	p.P81L
CDKN2A	PD36388a	Missense/Inframe deletion	8.26923076923077	M	no	69.90554	3.8	back	Trunk	1	IIB (T3b/N0/M0)	Unclassified	Yes	20	No	Not stated	Yes (Unclassified)	No	IIB	II	2-4	>=1	4.28474	4.24093999999999	4.28474	Cutaneous	No	83	16%	CDKN2A	(16%)	p.E120K
CDKN2A	PD36389a	Missense/Inframe deletion	9.23076923076923	F	yes	58.60643	4.4	lower arm	Limbs	1	IIC (T4b/N0/M0)	Nodular melanoma	Yes	3	No	Yes (mild/scanty)	NonBrisk	No	IIC	II	>=4	>=1	6.29432	6.29432	6.29432	Cutaneous	No	83	16%	CDKN2A	(16%)	Del_182
CDKN2A	PD36390a	Nonsense/Splice/Frameshift	10	M	yes	55.26352	2.5	upper arm	Limbs	1	IIA (T3a/N0/M0)	Nodular melanoma	No	NA	No	Not stated	Not stated	No	IIA	II	2-4	NA	5.79055	5.79055	5.79055	Cutaneous	No	83	16%	CDKN2A	(16%)	p.R80*
CDKN2A	PD36393a	Missense/Inframe deletion	10.7692307692308	F	yes	47.60849	8	back	Trunk	1	IIC (T4b/N0/M0)	Superficial spreading melanoma	Yes	20	Yes	Yes (moderate)	Yes (Unclassified)	Not stated	IIC	II	>=4	>=1	6.07255	6.07255	6.07255	Cutaneous	No	83	16%	CDKN2A	(16%)	p.A102T
CDKN2A	PD36397a	Nonsense/Splice/Frameshift	10.9615384615385	M	yes	36.64613	NA	nodal with no known primary	Other	1	IIIB or IIIC (Not known/N2b/M0) (non skin tumour so Breslow level is not applicable)	Nodal primary melanoma	Not stated	15	Not stated	Not stated	Not stated	Not stated	IIIB	III	NA	>=1	2.46407	2.46407	2.46407	Unknown	No	83	16%	CDKN2A	(16%)	CDKN2A_splice_208
CDKN2A	PD36408a	Nonsense/Splice/Frameshift	1.34615384615385	M	yes	74.28337	2.9	thigh	Limbs	1	IIIB (T3a/N2c/M0)	Superficial spreading melanoma	No	5	Yes	Not stated	Absent	No	IIIB	III	2-4	>=1	2.66118999999999	2.66118999999999	2.66118999999999	Cutaneous	No	83	16%	CDKN2A	(16%)	Del_058
CDKN2A	PD36411a	Missense/Inframe deletion	0.961538461538461	M	yes	33.57153	1.9	back	Trunk	1	IIIC (T2b/N2c/M0)	Superficial spreading melanoma	Yes	5	No	Not stated	Brisk	No	IIIC	III	1-2	>=1	3.81108	3.81108	3.81108	Cutaneous	No	83	16%	CDKN2A	(16%)	p.D108N
CDKN2A	PD36414a	Nonsense/Splice/Frameshift	4.42307692307692	M	yes	56.81314	1.1	chest	Trunk	1	IB (T2a/N0/M0)	Superficial spreading melanoma	No	6	No	Yes (moderate)	NonBrisk	No	IB	I	1-2	>=1	5.51130000000001	5.51130000000001	5.51130000000001	Cutaneous	No	83	16%	CDKN2A	(16%)	p.R80*
CDKN2A	PD36415a	Nonsense/Splice/Frameshift	1.73076923076923	F	yes	65.9384	1.6	lower leg	Limbs	1	IB (T2a/N0/M0)	Superficial spreading melanoma	No	0	No	Not stated	Absent	No	IB	I	1-2	<1	4.69266999999999	4.69266999999999	4.69266999999999	Cutaneous	No	83	16%	CDKN2A	(16%)	p.R80*
CDKN2A	PD36424a	Missense/Inframe deletion	2.5	F	yes	67.19234	1.92	thigh	Limbs	1	IB (T2a/N0/M0)	Superficial spreading melanoma	No	4	No	Not stated	Brisk	No	IB	I	1-2	>=1	4.67077	4.67077	4.67077	Cutaneous	No	83	16%	CDKN2A	(16%)	Ins_763
CDKN2A	PD36449a	Nonsense/Splice/Frameshift	21.5384615384615	F	no	73.94935	2	lower leg	Limbs	1	IIA (T2b/N0/M0)	Superficial spreading melanoma	Yes	2.5	No	No	Absent	No	IIA	II	1-2	>=1	1.46475000000001	1.46201000000001	1.46475000000001	Cutaneous	No	83	16%	CDKN2A	(16%)	p.R58*
CDKN2A	PD36450a	Nonsense/Splice/Frameshift	2.30769230769231	F	yes	69.96304	1.6	upper arm	Limbs	1	IB (T2a/N0/M0)	Nodular melanoma	No	2.5	No	Not stated	Absent	No	IB	I	1-2	>=1	5.43463	5.43463	5.43463	Cutaneous	No	83	16%	CDKN2A	(16%)	CDKN2A_splice_209
CDKN2A	PD36459a	Missense/Inframe deletion	3.46153846153846	M	yes	57.30869	3.8	abdomen	Trunk	1	IIB (T3b/N0/M0)	Nodular melanoma	Yes	3	No	Not stated	Yes (Unclassified)	No	IIB	II	2-4	>=1	4.64887	4.64887	4.64887	Cutaneous	No	83	16%	CDKN2A	(16%)	p.P114L
CDKN2A	PD36470a	Nonsense/Splice/Frameshift	2.69230769230769	M	yes	73.23751	1	back	Trunk	1	IA (T1a/N0/M0)	Superficial spreading melanoma	Not stated	<1	Not stated	Not stated	Not stated	No	IA	I	<=1	<1	5.4538	5.4538	5.4538	Cutaneous	No	83	16%	CDKN2A	(16%)	p.E88*
CDKN2A	PD36472a	Missense/Inframe deletion	8.84615384615385	F	yes	58.23135	1.5	lower leg	Limbs	1	IB (T2a/N0/M0)	Superficial spreading melanoma	No	1	No	Not stated	Brisk	No	IB	I	1-2	>=1	6.51882	6.51882	6.51882	Cutaneous	No	83	16%	CDKN2A	(16%)	p.P114L
CDKN2A	PD36473a	Missense/Inframe deletion	10.1923076923077	M	yes	52.59411	4.4	back	Trunk	1	IIB (T4a/N0/M0)	Nodular melanoma	No	7	No	Not stated	NonBrisk	Yes	IIB	II	>=4	>=1	7.00069	7.00069	7.00069	Cutaneous	No	83	16%	CDKN2A	(16%)	p.P114L
CDKN2A	PD36474a	Missense/Inframe deletion	54.0384615384615	M	no	75.72895	5.2	head/neck	Head	1	IIC (T4b/N0/M0)	Nodular melanoma	Yes	10	No	Yes (mild/scanty)	Brisk	No	IIC	II	>=4	>=1	8.32307	8.32307	8.32307	Cutaneous	No	83	16%	CDKN2A	(16%)	p.P81L
CDKN2A	PD36476a	Nonsense/Splice/Frameshift	0.576923076923077	F	yes	66.49145	1.1	back	Trunk	1	IB (T2a/N0/M0)	Superficial spreading melanoma	No	<1	No	Yes (mild/scanty)	NonBrisk	No	IB	I	1-2	<1	6.42299	6.42299	6.42299	Cutaneous	No	83	16%	CDKN2A	(16%)	p.R80*
CDKN2A	PD36478a	Nonsense/Splice/Frameshift	0.576923076923077	F	yes	53.19918	1.95	upper arm	Limbs	1	IIIC (T2b/N2c/M0)	Nodular melanoma	Yes	1.5	Yes	Yes (unclassified)	NonBrisk	No	IIIC	III	1-2	>=1	7.30459	4.23272	7.30459	Cutaneous	No	83	16%	CDKN2A	(16%)	p.R58*
CDKN2A	PD36480a	Missense/Inframe deletion	5	F	no	59.86584	4	thigh	Limbs	1	IIA (T3a/N0/M0)	Nodular melanoma	No	29	No	Not stated	Absent	No	IIA	II	2-4	>=1	9.22656	7.73991	9.22656	Cutaneous	No	83	16%	CDKN2A	(16%)	Del_726
CDKN2A	PD36480a	Missense/Inframe deletion	5	F	no	59.86584	4	thigh	Limbs	1	IIA (T3a/N0/M0)	Nodular melanoma	No	29	No	Not stated	Absent	No	IIA	II	2-4	>=1	9.22656	7.73991	9.22656	Cutaneous	No	83	16%	CDKN2A	(16%)	p.R29G
CDKN2A	PD36481a	Missense/Inframe deletion	0.769230769230769	M	yes	23.98905	1.3	thigh	Limbs	1	IB (T2a/N0/M0)	Unclassified	No	2	No	Not stated	NonBrisk	No	IB	I	1-2	>=1	4.16974	4.16974	4.16974	Cutaneous	No	83	16%	CDKN2A	(16%)	p.P48L
CDKN2A	PD36482a	Missense/Inframe deletion	3.84615384615385	M	yes	33.08966	1.6	lower leg	Limbs	1	IB (T2a/N0/M0)	Superficial spreading melanoma	No	3	No	Not stated	NonBrisk	No	IB	I	1-2	>=1	6.78714	6.37372	6.78714	Cutaneous	No	83	16%	CDKN2A	(16%)	p.P48L
CDKN2A	PD36487a	Missense/Inframe deletion	3.84615384615385	F	yes	53.02943	2.3	head/neck	Head	1	IIA (T3a/N0/M0)	Superficial spreading melanoma	No	2	No	Not stated	NonBrisk	No	IIA	II	2-4	>=1	5.19644	5.19644	5.19644	Cutaneous	No	83	16%	CDKN2A	(16%)	p.R87W
CDKN2A	PD36499a	Nonsense/Splice/Frameshift	2.5	M	yes	56.09856	1.45	abdomen	Trunk	1	IIIA (T2a/N1a/M0)	Superficial spreading melanoma	No	5	No	No	Absent	No	IIIA	III	1-2	>=1	6.11362	6.11362	6.11362	Cutaneous	No	83	16%	CDKN2A	(16%)	p.C72*
CDKN2A	PD36534a	Missense/Inframe deletion	13.4615384615385	F	no	73.38261	5.3	head/neck	Head	1	IIB (T4a/N0/M0)	Nodular melanoma	No	6	Not stated	Yes (heavy/dense)	Brisk	No	IIB	II	>=4	>=1	8.08761	8.08761	8.08761	Cutaneous	No	83	16%	CDKN2A	(16%)	p.P114L
CDKN2A	PD36539a	Nonsense/Splice/Frameshift	8.26923076923077	M	no	65.43463	2.6	chest	Trunk	1	IIA (T3a/N0/M0)	Superficial spreading melanoma	No	<1	Yes	Yes (moderate)	Yes (Unclassified)	No	IIA	II	2-4	<1	12.50103	12.19165	12.50103	Cutaneous	No	83	16%	CDKN2A	(16%)	p.R58*
CDKN2A	PD36540a	Missense/Inframe deletion	1.15384615384615	M	yes	70.61465	1.6	chest	Trunk	1	IB (T2a/N0/M0)	Naevoid (minimal deviation) melanoma	No	<1	No	No	Absent	No	IB	I	1-2	<1	12.06023	12.06023	12.06023	Cutaneous	No	83	16%	CDKN2A	(16%)	p.P114L
CDKN2A	PD36549a	Nonsense/Splice/Frameshift	14.0384615384615	M	yes	60.0438	3	back	Trunk	1	IIA (T3a/N0/M0)	Nodular melanoma	No	6	Not stated	Not stated	Not stated	No	IIA	II	2-4	>=1	4.10952	0.996580000000002	4.10952	Cutaneous	No	83	16%	CDKN2A	(16%)	p.R80*
CDKN2A	PD36550a	Missense/Inframe deletion	6.73076923076923	M	yes	52.87611	1.2	back	Trunk	1	IIIA (T2a/N1a/M0)	Superficial spreading melanoma	No	1	No	Yes (mild/scanty)	NonBrisk	No	IIIA	III	1-2	>=1	4.88433000000001	4.88433000000001	4.88433000000001	Cutaneous	No	83	16%	CDKN2A	(16%)	p.P38L
CDKN2A	PD36550a	Missense/Inframe deletion	6.73076923076923	M	yes	52.87611	1.2	back	Trunk	1	IIIA (T2a/N1a/M0)	Superficial spreading melanoma	No	1	No	Yes (mild/scanty)	NonBrisk	No	IIIA	III	1-2	>=1	4.88433000000001	4.88433000000001	4.88433000000001	Cutaneous	No	83	16%	CDKN2A	(16%)	p.N42K
CDKN2A	PD36550a	Missense/Inframe deletion	6.73076923076923	M	yes	52.87611	1.2	back	Trunk	1	IIIA (T2a/N1a/M0)	Superficial spreading melanoma	No	1	No	Yes (mild/scanty)	NonBrisk	No	IIIA	III	1-2	>=1	4.88433000000001	4.88433000000001	4.88433000000001	Cutaneous	No	83	16%	CDKN2A	(16%)	p.P38S
CDKN2A	PD36555a	Nonsense/Splice/Frameshift	4.42307692307692	M	yes	56.92266	1.29	lower arm	Limbs	1	IB (T2a/N0/M0)	Superficial spreading melanoma	No	3	No	No	Absent	No	IB	I	1-2	>=1	5.58521	5.58521	5.58521	Cutaneous	No	83	16%	CDKN2A	(16%)	p.Q50*
CDKN2A	PD36567a	Nonsense/Splice/Frameshift	0.192307692307692	M	no	56.6872	1.6	back	Trunk	1	IB (T2a/N0/M0)	Nodular melanoma	Not stated	<1	Not stated	Yes (moderate)	NonBrisk	No	IB	I	1-2	<1	5.82889	3.60301	5.82889	Cutaneous	No	83	16%	CDKN2A	(16%)	Ins_980
CDKN2A	PD36570a	Nonsense/Splice/Frameshift	1.73076923076923	M	no	69.91102	4.4	abdomen	Trunk	1	IIB (T4a/N0/M0)	Nodular melanoma	No	NA	Not stated	No	Absent	No	IIB	II	>=4	NA	4.73101000000001	1.05955	4.73101000000001	Cutaneous	No	83	16%	CDKN2A	(16%)	Del_142
CDKN2A	PD36573a	Nonsense/Splice/Frameshift	4.03846153846154	M	no	58.28885	2.3	back	Trunk	1	IIB (T3b/N0/M0)	Nodular melanoma	Yes	5	No	Not stated	Brisk	No	IIB	II	2-4	>=1	3.10472	2.98699000000001	3.10472	Cutaneous	No	83	16%	CDKN2A	(16%)	p.R58*
CDKN2A	PD36574a	Nonsense/Splice/Frameshift	5.76923076923077	F	yes	66.4668	6	elbow	Limbs	1	IIIC (T4b/N2c/M0)	Nodular melanoma	Yes	6	No	Not stated	NonBrisk	No	IIIC	III	>=4	>=1	8.26009999999999	8.26009999999999	8.26009999999999	Cutaneous	No	83	16%	CDKN2A	(16%)	Complex_112
CDKN2A	PD36577a	Nonsense/Splice/Frameshift	8.07692307692308	F	yes	63.63039	2.5	upper arm	Limbs	1	IIA (T3a/N0/M0)	Superficial spreading melanoma	No	5	No	Yes (moderate)	NonBrisk	No	IIA	II	2-4	>=1	4.29569	4.29569	4.29569	Cutaneous	No	83	16%	CDKN2A	(16%)	p.R58*
CDKN2A	PD36578a	Missense/Inframe deletion	2.69230769230769	M	yes	71.34292	1.16	back	Trunk	1	IB (T2a/N0/M0)	Superficial spreading melanoma	No	6.4	No	Not stated	Absent	No	IB	I	1-2	>=1	3.81108999999999	3.81108999999999	3.81108999999999	Cutaneous	No	83	16%	CDKN2A	(16%)	p.D108N
CDKN2A	PD36593a	Missense/Inframe deletion	1.15384615384615	F	yes	65.13621	4	thigh	Limbs	1	IIA (T3a/N0/M0)	Nodular melanoma	Not stated	NA	Not stated	Not stated	Not stated	Not stated	IIA	II	2-4	NA	7.47158999999999	0.616019999999992	7.47158999999999	Cutaneous	No	83	16%	CDKN2A	(16%)	p.H83D
CDKN2A	PD36594a	Nonsense/Splice/Frameshift	2.30769230769231	F	yes	68.43532	3.85	back	Trunk	1	IIIA (T3a/N1a/M0)	Superficial spreading melanoma	No	1.5	Not stated	Yes (moderate)	NonBrisk	No	IIIA	III	2-4	>=1	7.46611999999999	7.46611999999999	7.46611999999999	Cutaneous	No	83	16%	CDKN2A	(16%)	CDKN2A_splice_208
CDKN2A	PD36600a	Nonsense/Splice/Frameshift	2.88461538461538	M	no	69.6783	5.8	back	Trunk	1	IIC (T4b/N0/M0)	Nodular melanoma	Yes	13	No	Not stated	Absent	Yes	IIC	II	>=4	>=1	4.85695000000001	1.01575000000001	4.85695000000001	Cutaneous	No	83	16%	CDKN2A	(16%)	p.R58*
CDKN2A	PD36602a	Missense/Inframe deletion	8.26923076923077	M	yes	72.33675	0.8	back	Trunk	1	IB (T1b/N0/M0)	Superficial spreading melanoma	No	2.5	No	Not stated	NonBrisk	No	IB	I	<=1	>=1	5.53320000000001	5.53320000000001	5.53320000000001	Cutaneous	No	83	16%	CDKN2A	(16%)	p.P81T
CDKN2A	PD36604a	Nonsense/Splice/Frameshift	5.57692307692308	M	yes	63.48255	1.9	head/neck	Head	1	IB (T2a/N0/M0)	Unclassified	No	1.5	No	Not stated	Brisk	No	IB	I	1-2	>=1	5.53318999999999	5.53318999999999	5.53318999999999	Cutaneous	No	83	16%	CDKN2A	(16%)	CDKN2A_splice_208
CDKN2A	PD36611a	Missense/Inframe deletion	5	F	yes	63.02533	1.6	lower leg	Limbs	1	IB (T2a/N0/M0)	Superficial spreading melanoma	No	5	No	Not stated	NonBrisk	No	IB	I	1-2	>=1	3.32375	3.32375	3.32375	Cutaneous	No	83	16%	CDKN2A	(16%)	p.P81L
CDKN2A	PD36633a	Missense/Inframe deletion	13.6538461538462	M	yes	65.05955	3.5	back	Trunk	1	IIB (T3b/N0/M0)	Nodular melanoma	Yes	>5	No	Yes (moderate)	NonBrisk	No	IIB	II	2-4	>=1	7.28542	7.28542	7.28542	Cutaneous	No	83	16%	CDKN2A	(16%)	p.P81L
CDKN2A	PD36653a	Missense/Inframe deletion	3.46153846153846	M	yes	54.89938	2.4	thigh	Limbs	1	IIA (T3a/N0/M0)	Superficial spreading melanoma	No	1	No	Not stated	Absent	No	IIA	II	2-4	>=1	2.62013	2.62013	2.62013	Cutaneous	No	83	16%	CDKN2A	(16%)	Del_724
CDKN2A	PD36653a	Missense/Inframe deletion	3.46153846153846	M	yes	54.89938	2.4	thigh	Limbs	1	IIA (T3a/N0/M0)	Superficial spreading melanoma	No	1	No	Not stated	Absent	No	IIA	II	2-4	>=1	2.62013	2.62013	2.62013	Cutaneous	No	83	16%	CDKN2A	(16%)	p.A34V
CDKN2A	PD36666a	Nonsense/Splice/Frameshift	9.42307692307692	M	yes	47.11294	2.1	lower leg	Limbs	1	IIA (T3a/N0/M0)	Superficial spreading melanoma	No	8	No	Yes (heavy/dense)	Brisk	No	IIA	II	2-4	>=1	7.75907	7.75907	7.75907	Cutaneous	No	83	16%	CDKN2A	(16%)	Del_743
CDKN2A	PD36672a	Nonsense/Splice/Frameshift	4.42307692307692	F	no	51.85216	1.5	back	Trunk	1	IIIA (T2a/N1a/M0)	Superficial spreading melanoma	No	1.5	Not stated	Not stated	NonBrisk	No	IIIA	III	1-2	>=1	4.15605	3.88774	4.15605	Cutaneous	No	83	16%	CDKN2A	(16%)	p.R80*
CDKN2A	PD36676a	Nonsense/Splice/Frameshift	2.88461538461538	M	yes	38.49692	1	upper arm	Limbs	1	IA (T1a/N0/M0)	Superficial spreading melanoma	Not stated	<1	No	Yes (mild/scanty)	NonBrisk	No	IA	I	<=1	<1	5.83161999999999	5.83161999999999	5.83161999999999	Cutaneous	No	83	16%	CDKN2A	(16%)	p.Q50*
CDKN2A	PD36680a	Missense/Inframe deletion	4.03846153846154	F	no	48.15879	2.24	lower arm	Limbs	1	IIB (T3b/N0/M0)	Nodular melanoma	Yes	4	Not stated	Yes (moderate)	NonBrisk	No	IIB	II	2-4	>=1	3.01438	1.86722	3.01438	Cutaneous	No	83	16%	CDKN2A	(16%)	p.P48L
CTNNB1	PD36243a	Missense/Inframe deletion	10.1923076923077	M	yes	43.4579	2.5	upper arm	Limbs	1	IIIB (T3a/N2c/M0)	Nodular melanoma	No	6	No	Yes (mild/scanty)	NonBrisk	No	IIIB	III	2-4	>=1	9.76044	6.25325	9.76044	Cutaneous	No	11	2%	CTNNB1	(2%)	p.S45F
CTNNB1	PD36309a	Missense/Inframe deletion	7.11538461538461	F	yes	65.38535	2.3	lower leg	Limbs	1	IIB (T3b/N0/M0)	Nodular melanoma	Yes	6	No	Yes (mild/scanty)	NonBrisk	No	IIB	II	2-4	>=1	1.22929999999999	1.22929999999999	1.22929999999999	Cutaneous	No	11	2%	CTNNB1	(2%)	p.S37F
CTNNB1	PD36336a	Missense/Inframe deletion	5.19230769230769	F	yes	65.28405	1	lower leg	Limbs	1	IB (T1b/N0/M0)	Superficial spreading melanoma	Not stated	2.5	Not stated	Not stated	Not stated	No	IB	I	<=1	>=1	6.56537	6.56537	6.56537	Cutaneous	No	11	2%	CTNNB1	(2%)	p.H36Y
CTNNB1	PD36380a	Missense/Inframe deletion	1.15384615384615	F	yes	30.91581	1.4	head/neck	Head	1	IB (T2a/N0/M0)	Unclassified	No	3	No	Not stated	Yes (Unclassified)	No	IB	I	1-2	>=1	4.4052	4.4052	4.4052	Cutaneous	No	11	2%	CTNNB1	(2%)	p.S45F
CTNNB1	PD36410a	Missense/Inframe deletion	12.8846153846154	F	yes	60.5284	5	head/neck	Head	1	IIB (T4a/N0/M0)	Nodular melanoma	No	<1	No	Yes (heavy/dense)	Brisk	No	IIB	II	>=4	<1	4.05476000000001	4.05476000000001	4.05476000000001	Cutaneous	No	11	2%	CTNNB1	(2%)	p.S45F
CTNNB1	PD36435a	Missense/Inframe deletion	2.5	M	no	73.74949	5.5	back	Trunk	1	IIIC (T4a/N3/M0)	Nodular melanoma	No	8	Yes	Not stated	NonBrisk	Yes	IIIC	III	>=4	>=1	3.00889000000001	2.17111	3.00889000000001	Cutaneous	No	11	2%	CTNNB1	(2%)	p.R661G
CTNNB1	PD36518a	Missense/Inframe deletion	71.7307692307692	F	yes	49.08966	1.2	upper arm	Limbs	1	IB (T2a/N0/M0)	Superficial spreading melanoma	Not stated	NA	Not stated	Not stated	Not stated	Not stated	IB	I	1-2	NA	13.62903	13.62903	13.62903	Cutaneous	No	11	2%	CTNNB1	(2%)	p.L402F
CTNNB1	PD36537a	Missense/Inframe deletion	1.73076923076923	F	no	73.3525	NA	lower leg	Limbs	1	Not known (Not known/N0/M0) (not calculable as no Breslow level)	Unclassified	Yes	6	Not stated	Not stated	Not stated	Not stated	NA	NA	NA	>=1	4.44078999999999	2.02052999999999	4.44078999999999	Cutaneous	No	11	2%	CTNNB1	(2%)	p.I35S
CTNNB1	PD36625a	Missense/Inframe deletion	5.57692307692308	F	yes	59.34018	10	head/neck	Head	1	IIB (T4a/N0/M0)	Nodular melanoma	No	20	No	Not stated	Brisk	No	IIB	II	>=4	>=1	11.17043	11.17043	11.17043	Cutaneous	No	11	2%	CTNNB1	(2%)	p.S37F
CTNNB1	PD36675a	Missense/Inframe deletion	4.03846153846154	M	no	60.64613	2.6	back	Trunk	1	IIA (T3a/N0/M0)	Superficial spreading melanoma	No	2.5	No	Yes (mild/scanty)	NonBrisk	No	IIA	II	2-4	>=1	5.22929999999999	4.54209	5.22929999999999	Cutaneous	No	11	2%	CTNNB1	(2%)	p.R212C
CTNNB1	PD36706a	Missense/Inframe deletion	2.69230769230769	F	yes	31.09925	2.5	thigh	Limbs	1	IIB (T3b/N0/M0)	Superficial spreading melanoma	Yes	2.5	Not stated	Not stated	Yes (Unclassified)	Not stated	IIB	II	2-4	>=1	4.73374	2.17111	4.73374	Cutaneous	No	11	2%	CTNNB1	(2%)	p.T41A
DDX3X	PD36168a	Missense/Inframe deletion	4.23076923076923	F	no	65.94935	1.15	upper arm	Limbs	1	IB (T2a/N0/M0)	Superficial spreading melanoma	No	12	No	Yes (mild/scanty)	NonBrisk	No	IB	I	1-2	>=1	9.94661000000001	9.94661000000001	9.94661000000001	Cutaneous	No	22	4%	DDX3X	(4%)	p.S543L
DDX3X	PD36251a	Missense/Inframe deletion	20	M	yes	62.76523	3.2	head/neck	Head	1	IIB (T3b/N0/M0)	Superficial spreading melanoma	Yes	20	No	Not stated	NonBrisk	No	IIB	II	2-4	>=1	7.42232	1.03765	7.42232	Cutaneous	No	22	4%	DDX3X	(4%)	p.R531C
DDX3X	PD36303a	Missense/Inframe deletion	5.76923076923077	M	yes	62.85284	1.5	back	Trunk	1	IB (T2a/N0/M0)	Superficial spreading melanoma	No	<1	No	Not stated	Brisk	No	IB	I	1-2	<1	4.35317999999999	4.35317999999999	4.35317999999999	Cutaneous	No	22	4%	DDX3X	(4%)	p.F357L
DDX3X	PD36313a	Nonsense/Splice/Frameshift	2.88461538461538	M	no	48.99932	5.1	lower leg	Limbs	1	IIIC (T4b/N3/M0)	Superficial spreading melanoma	Yes	11	Yes	Yes (moderate)	NonBrisk	No	IIIC	III	>=4	>=1	5.63723	1.54688	5.63723	Cutaneous	No	22	4%	DDX3X	(4%)	DDX3X_splice_880
DDX3X	PD36316a	Missense/Inframe deletion	1.15384615384615	F	no	56.02464	2.5	chest	Trunk	1	IIIA (T3a/N1a/M0)	Superficial spreading melanoma	No	14	No	Yes (mild/scanty)	NonBrisk	No	IIIA	III	2-4	>=1	3.76454	0.700890000000001	3.76454	Cutaneous	No	22	4%	DDX3X	(4%)	p.L43S
DDX3X	PD36320a	Nonsense/Splice/Frameshift	1.92307692307692	M	yes	58.57358	1.9	back	Trunk	1	IIIA (T2a/N1a/M0)	Superficial spreading melanoma	No	2	Yes	Not stated	NonBrisk	No	IIIA	III	1-2	>=1	2.47228	2.47228	2.47228	Cutaneous	No	22	4%	DDX3X	(4%)	DDX3X_splice_989
DDX3X	PD36386a	Missense/Inframe deletion	7.11538461538461	M	yes	58.1629	2	back	Trunk	1	IB (T2a/N0/M0)	Nodular melanoma	No	7	No	Yes (heavy/dense)	Brisk	No	IB	I	1-2	>=1	4.75017	4.75017	4.75017	Cutaneous	No	22	4%	DDX3X	(4%)	p.P212S
DDX3X	PD36396a	Missense/Inframe deletion	9.42307692307692	M	no	70.59274	1.3	back	Trunk	1	IIIA (T2a/N1a/M0)	Superficial spreading melanoma	No	8	No	Not stated	NonBrisk	No	IIIA	III	1-2	>=1	3.18411999999999	2.45859999999999	3.18411999999999	Cutaneous	No	22	4%	DDX3X	(4%)	p.R528C
DDX3X	PD36397a	Missense/Inframe deletion	10.9615384615385	M	yes	36.64613	NA	nodal with no known primary	Other	1	IIIB or IIIC (Not known/N2b/M0) (non skin tumour so Breslow level is not applicable)	Nodal primary melanoma	Not stated	15	Not stated	Not stated	Not stated	Not stated	IIIB	III	NA	>=1	2.46407	2.46407	2.46407	Unknown	No	22	4%	DDX3X	(4%)	p.D329N
DDX3X	PD36420a	Missense/Inframe deletion	29.4230769230769	M	yes	69.13073	1.7	head/neck	Head	1	IB (T2a/N0/M0)	Nodular melanoma	No	6	No	Not stated	NonBrisk	No	IB	I	1-2	>=1	2.91307999999999	2.91307999999999	2.91307999999999	Cutaneous	No	22	4%	DDX3X	(4%)	p.G406E
DDX3X	PD36425a	Missense/Inframe deletion	3.26923076923077	M	no	55.68241	2.11	chest	Trunk	1	IIA (T3a/N0/M0)	Nodular melanoma	No	4	No	Not stated	NonBrisk	No	IIA	II	2-4	>=1	7.06913	1.83162	7.06913	Cutaneous	No	22	4%	DDX3X	(4%)	p.H472Y
DDX3X	PD36453a	Nonsense/Splice/Frameshift	12.8846153846154	M	yes	62.73785	0.8	lower arm	Limbs	1	IB (T1b/N0/M0)	Superficial spreading melanoma	No	1	Not stated	Not stated	NonBrisk	Not stated	IB	I	<=1	>=1	5.47297	5.47297	5.47297	Cutaneous	No	22	4%	DDX3X	(4%)	Del_663
DDX3X	PD36480a	Missense/Inframe deletion	5	F	no	59.86584	4	thigh	Limbs	1	IIA (T3a/N0/M0)	Nodular melanoma	No	29	No	Not stated	Absent	No	IIA	II	2-4	>=1	9.22656	7.73991	9.22656	Cutaneous	No	22	4%	DDX3X	(4%)	p.R394C
DDX3X	PD36497a	Missense/Inframe deletion	14.0384615384615	M	yes	73.47296	3.5	chest	Trunk	1	IIA (T3a/N0/M0)	Superficial spreading melanoma	No	1	No	Not stated	Brisk	No	IIA	II	2-4	>=1	5.09515	5.09515	5.09515	Cutaneous	No	22	4%	DDX3X	(4%)	p.T532A
DDX3X	PD36505a	Missense/Inframe deletion	2.69230769230769	M	no	56.94182	9.9	upper arm	Limbs	1	IIB (T4a/N0/M0)	Nodular melanoma	Not stated	NA	Not stated	Not stated	Not stated	No	IIB	II	>=4	NA	7.13758000000001	1.57153	7.13758000000001	Cutaneous	No	22	4%	DDX3X	(4%)	p.P212L
DDX3X	PD36557a	Missense/Inframe deletion	27.5	M	yes	75.34292	5	upper arm	Limbs	1	IIB (T4a/N0/M0)	Nodular melanoma	No	>10	No	Not stated	Absent	No	IIB	II	>=4	>=1	3.95893	3.95893	3.95893	Cutaneous	No	22	4%	DDX3X	(4%)	p.L538F
DDX3X	PD36586a	Missense/Inframe deletion	10.7692307692308	M	yes	68.69267	1.62	head/neck	Head	1	IB (T2a/N0/M0)	Unclassified	Not stated	17	No	Yes (mild/scanty)	NonBrisk	Not stated	IB	I	1-2	>=1	12.33676	10.538	12.33676	Cutaneous	No	22	4%	DDX3X	(4%)	p.P212L
DDX3X	PD36596a	Missense/Inframe deletion	15.7692307692308	F	yes	54.63655	3.5	lower arm	Limbs	1	IIA (T3a/N0/M0)	Nodular melanoma	Not stated	1	Not stated	Not stated	Brisk	No	IIA	II	2-4	>=1	6.85558	6.85558	6.85558	Cutaneous	No	22	4%	DDX3X	(4%)	p.E348K
DDX3X	PD36639a	Missense/Inframe deletion	6.73076923076923	M	yes	69.73853	4.2	upper arm	Limbs	1	IIB (T4a/N0/M0)	Superficial spreading melanoma	No	2	Yes	Not stated	NonBrisk	No	IIB	II	>=4	>=1	6.08625000000001	6.08625000000001	6.08625000000001	Cutaneous	No	22	4%	DDX3X	(4%)	p.P386S
DDX3X	PD36660a	Nonsense/Splice/Frameshift	5.76923076923077	M	no	60.02464	1.8	lower arm	Limbs	1	IB (T2a/N0/M0)	Superficial spreading melanoma	No	3	Yes	Not stated	Brisk	No	IB	I	1-2	>=1	3.03354	2.49692	3.03354	Cutaneous	No	22	4%	DDX3X	(4%)	Ins_235
DDX3X	PD36665a	Missense/Inframe deletion	8.26923076923077	M	yes	69.81245	3	lower arm	Limbs	1	IIA (T3a/N0/M0)	Nodular melanoma	No	7	No	Not stated	NonBrisk	No	IIA	II	2-4	>=1	0.451760000000007	0.451760000000007	0.451760000000007	Cutaneous	No	22	4%	DDX3X	(4%)	p.G325E
DDX3X	PD36665a	Missense/Inframe deletion	8.26923076923077	M	yes	69.81245	3	lower arm	Limbs	1	IIA (T3a/N0/M0)	Nodular melanoma	No	7	No	Not stated	NonBrisk	No	IIA	II	2-4	>=1	0.451760000000007	0.451760000000007	0.451760000000007	Cutaneous	No	22	4%	DDX3X	(4%)	p.G325R
DDX3X	PD36698a	Missense/Inframe deletion	7.88461538461538	M	no	50.59001	2.1	head/neck	Head	1	IIB (T3b/N0/M0)	Unclassified	Yes	4	Not stated	Not stated	Not stated	No	IIB	II	2-4	>=1	4.61601	0.249139999999997	4.61601	Cutaneous	No	22	4%	DDX3X	(4%)	p.T532A
EZH2	PD36204a	Missense/Inframe deletion	2.30769230769231	F	yes	36.53114	3.6	lower arm	Limbs	1	IIA (T3a/N0/M0)	Superficial spreading melanoma	No	1.5	Not stated	Yes (mild/scanty)	NonBrisk	No	IIA	II	2-4	>=1	8.48186	8.48186	8.48186	Cutaneous	No	11	2%	EZH2	(2%)	p.Y646N
EZH2	PD36309a	Missense/Inframe deletion	7.11538461538461	F	yes	65.38535	2.3	lower leg	Limbs	1	IIB (T3b/N0/M0)	Nodular melanoma	Yes	6	No	Yes (mild/scanty)	NonBrisk	No	IIB	II	2-4	>=1	1.22929999999999	1.22929999999999	1.22929999999999	Cutaneous	No	11	2%	EZH2	(2%)	p.P193S
EZH2	PD36309a	Missense/Inframe deletion	7.11538461538461	F	yes	65.38535	2.3	lower leg	Limbs	1	IIB (T3b/N0/M0)	Nodular melanoma	Yes	6	No	Yes (mild/scanty)	NonBrisk	No	IIB	II	2-4	>=1	1.22929999999999	1.22929999999999	1.22929999999999	Cutaneous	No	11	2%	EZH2	(2%)	p.P193L
EZH2	PD36375a	Missense/Inframe deletion	15.5769230769231	F	yes	69.56332	1.2	lower arm	Limbs	1	IIA (T2b/N0/M0)	Unclassified	Yes	2	Not stated	Not stated	Brisk	No	IIA	II	1-2	>=1	5.65091	5.65091	5.65091	Cutaneous	No	11	2%	EZH2	(2%)	p.P540L
EZH2	PD36410a	Missense/Inframe deletion	12.8846153846154	F	yes	60.5284	5	head/neck	Head	1	IIB (T4a/N0/M0)	Nodular melanoma	No	<1	No	Yes (heavy/dense)	Brisk	No	IIB	II	>=4	<1	4.05476000000001	4.05476000000001	4.05476000000001	Cutaneous	No	11	2%	EZH2	(2%)	Del_997
EZH2	PD36421a	Missense/Inframe deletion	1.73076923076923	F	yes	61.51677	9.7	back	Trunk	1	IIIB (T4a/N1b/M0)	Superficial spreading melanoma	No	3	No	No	Absent	Yes	IIIB	III	>=4	>=1	4.19165	4.19165	4.19165	Cutaneous	No	11	2%	EZH2	(2%)	p.P494S
EZH2	PD36446a	Missense/Inframe deletion	6.53846153846154	M	yes	56.55031	2.1	thigh	Limbs	1	IIA (T3a/N0/M0)	Superficial spreading melanoma	No	3	No	Not stated	Brisk	No	IIA	II	2-4	>=1	4.56126	4.56126	4.56126	Cutaneous	No	11	2%	EZH2	(2%)	p.G439S
EZH2	PD36454a	Missense/Inframe deletion	12.1153846153846	M	no	72.22724	5.4	head/neck	Head	1	IIIB (T4a/N1b/M0)	Nodular melanoma	No	4	No	Not stated	Absent	No	IIIB	III	>=4	>=1	5.93292000000001	1.14716	5.93292000000001	Cutaneous	No	11	2%	EZH2	(2%)	p.S228F
EZH2	PD36474a	Missense/Inframe deletion	54.0384615384615	M	no	75.72895	5.2	head/neck	Head	1	IIC (T4b/N0/M0)	Nodular melanoma	Yes	10	No	Yes (mild/scanty)	Brisk	No	IIC	II	>=4	>=1	8.32307	8.32307	8.32307	Cutaneous	No	11	2%	EZH2	(2%)	p.P115L
EZH2	PD36510a	Missense/Inframe deletion	7.5	F	yes	45.13347	2.5	lower leg	Limbs	1	IIB (T3b/N0/M0)	Nodular melanoma	Yes	17.5	No	Not stated	Yes (Unclassified)	No	IIB	II	2-4	>=1	10.49692	10.49692	10.49692	Cutaneous	No	11	2%	EZH2	(2%)	p.Y646S
EZH2	PD36578a	Nonsense/Splice/Frameshift	2.69230769230769	M	yes	71.34292	1.16	back	Trunk	1	IB (T2a/N0/M0)	Superficial spreading melanoma	No	6.4	No	Not stated	Absent	No	IB	I	1-2	>=1	3.81108999999999	3.81108999999999	3.81108999999999	Cutaneous	No	11	2%	EZH2	(2%)	p.R207*
EZH2	PD36649a	Missense/Inframe deletion	20.9615384615385	M	yes	73.2512	3	head/neck	Head	1	IIB (T3b/N0/M0)	Nodular melanoma	Yes	5	No	Not stated	Not stated	No	IIB	II	2-4	>=1	4.17522	4.17522	4.17522	Cutaneous	No	11	2%	EZH2	(2%)	p.Y646N
FAM58A	PD36187a	Nonsense/Splice/Frameshift	2.11538461538462	F	yes	53.53046	1.2	thigh	Limbs	1	IB (T2a/N0/M0)	Unclassified	Not stated	NA	Not stated	Not stated	Not stated	Not stated	IB	I	1-2	NA	11.58932	11.58932	11.58932	Cutaneous	No	12	2%	FAM58A	(2%)	p.Q199*
FAM58A	PD36218a	Missense/Inframe deletion	64.8076923076923	M	no	68.41068	8	head/neck	Head	1	IIB (T4a/N0/M0)	Nodular melanoma	No	2.5	No	Not stated	Not stated	Yes	IIB	II	>=4	>=1	1.53319	0.383300000000006	1.53319	Cutaneous	No	12	2%	FAM58A	(2%)	p.P246L
FAM58A	PD36226a	Nonsense/Splice/Frameshift	9.23076923076923	M	no	72.97468	1.2	head/neck	Head	1	IIA (T2b/N0/M0)	Nodular melanoma	Yes	NA	Not stated	Not stated	Not stated	No	IIA	II	1-2	NA	9.28130999999999	9.28130999999999	9.28130999999999	Cutaneous	No	12	2%	FAM58A	(2%)	p.Q185*
FAM58A	PD36245a	Nonsense/Splice/Frameshift	7.5	M	yes	39.67693	2.4	head/neck	Head	1	IIA (T3a/N0/M0)	Nodular melanoma	No	1.5	No	Not stated	Brisk	No	IIA	II	2-4	>=1	8.7228	8.7228	8.7228	Cutaneous	No	12	2%	FAM58A	(2%)	p.Q151*
FAM58A	PD36251a	Nonsense/Splice/Frameshift	20	M	yes	62.76523	3.2	head/neck	Head	1	IIB (T3b/N0/M0)	Superficial spreading melanoma	Yes	20	No	Not stated	NonBrisk	No	IIB	II	2-4	>=1	7.42232	1.03765	7.42232	Cutaneous	No	12	2%	FAM58A	(2%)	FAM58A_splice_193
FAM58A	PD36309a	Missense/Inframe deletion	7.11538461538461	F	yes	65.38535	2.3	lower leg	Limbs	1	IIB (T3b/N0/M0)	Nodular melanoma	Yes	6	No	Yes (mild/scanty)	NonBrisk	No	IIB	II	2-4	>=1	1.22929999999999	1.22929999999999	1.22929999999999	Cutaneous	No	12	2%	FAM58A	(2%)	p.A165V
FAM58A	PD36329a	Missense/Inframe deletion	40.1923076923077	M	no	70.43942	6	head/neck	Head	1	IIC (T4b/N0/M0)	Superficial spreading melanoma	Yes	20	Yes	Not stated	Absent	Yes	IIC	II	>=4	>=1	4.85695	4.27379000000001	4.85695	Cutaneous	No	12	2%	FAM58A	(2%)	p.G36C
FAM58A	PD36359a	Nonsense/Splice/Frameshift	3.84615384615385	M	yes	48.43532	1.5	chest	Trunk	1	IB (T2a/N0/M0)	Superficial spreading melanoma	No	1	No	Not stated	NonBrisk	No	IB	I	1-2	>=1	4.44627000000001	4.44627000000001	4.44627000000001	Cutaneous	No	12	2%	FAM58A	(2%)	FAM58A_splice_192
FAM58A	PD36386a	Nonsense/Splice/Frameshift	7.11538461538461	M	yes	58.1629	2	back	Trunk	1	IB (T2a/N0/M0)	Nodular melanoma	No	7	No	Yes (heavy/dense)	Brisk	No	IB	I	1-2	>=1	4.75017	4.75017	4.75017	Cutaneous	No	12	2%	FAM58A	(2%)	FAM58A_splice_004
FAM58A	PD36522a	Missense/Inframe deletion	2.11538461538462	F	yes	53.45106	2.6	back	Trunk	1	IIB (T3b/N0/M0)	Nodular melanoma	Yes	<1	No	Not stated	Not stated	No	IIB	II	2-4	<1	11.13484	0.413420000000002	11.13484	Cutaneous	No	12	2%	FAM58A	(2%)	p.E210K
FAM58A	PD36585a	Missense/Inframe deletion	6.92307692307692	F	yes	50.49418	1.8	lower arm	Limbs	1	IB (T2a/N0/M0)	Superficial spreading melanoma	Not stated	1.5	Not stated	Yes (mild/scanty)	NonBrisk	Not stated	IB	I	1-2	>=1	12.61876	12.61876	12.61876	Cutaneous	No	12	2%	FAM58A	(2%)	Del_083
FAM58A	PD36623a	Nonsense/Splice/Frameshift	8.26923076923077	M	no	61.01574	5	head/neck	Head	1	IIC (T4b/N0/M0)	Superficial spreading melanoma	Yes	<1	No	Not stated	Not stated	No	IIC	II	>=4	<1	14.76797	0.859690000000001	14.76797	Cutaneous	No	12	2%	FAM58A	(2%)	p.Q185*
FBXW7	PD36208a	Missense/Inframe deletion	2.30769230769231	M	yes	57.31964	1.5	back	Trunk	1	IB (T2a/N0/M0)	Superficial spreading melanoma	No	1.5	No	Not stated	NonBrisk	No	IB	I	1-2	>=1	8.20261	8.20261	8.20261	Cutaneous	No	18	3%	FBXW7	(3%)	p.A685E
FBXW7	PD36214a	Nonsense/Splice/Frameshift	2.69230769230769	M	no	57.40999	3.5	abdomen	Trunk	1	IIIC (T3b/N3/M0)	Superficial spreading melanoma	Yes	20	No	Not stated	Absent	No	IIIC	III	2-4	>=1	1.43464	1.15264	1.43464	Cutaneous	No	18	3%	FBXW7	(3%)	FBXW7_splice_335
FBXW7	PD36219a	Nonsense/Splice/Frameshift	2.11538461538462	F	no	49.01027	6.8	back	Trunk	1	IIIC (T4a/N3/M0)	Superficial spreading melanoma	No	2	No	Yes (moderate)	NonBrisk	No	IIIC	III	>=4	>=1	3.9781	0.635179999999998	3.9781	Cutaneous	No	18	3%	FBXW7	(3%)	p.M1I
FBXW7	PD36229a	Missense/Inframe deletion	3.46153846153846	M	no	64.3833	5.51	upper arm	Limbs	1	IIIB (T4b/N1a/M0)	Superficial spreading melanoma	Yes	>5	Yes	Yes (unclassified)	Yes (Unclassified)	No	IIIB	III	>=4	>=1	3.02257999999999	2.98698999999999	3.02257999999999	Cutaneous	No	18	3%	FBXW7	(3%)	p.Q98H
FBXW7	PD36229a	Missense/Inframe deletion	3.46153846153846	M	no	64.3833	5.51	upper arm	Limbs	1	IIIB (T4b/N1a/M0)	Superficial spreading melanoma	Yes	>5	Yes	Yes (unclassified)	Yes (Unclassified)	No	IIIB	III	>=4	>=1	3.02257999999999	2.98698999999999	3.02257999999999	Cutaneous	No	18	3%	FBXW7	(3%)	p.H540Y
FBXW7	PD36259a	Missense/Inframe deletion	13.0769230769231	M	yes	49.52224	4	hand	Other	1	IIIA (T3a/N1a/M0)	Superficial spreading melanoma with spitzoid features	No	6	No	Yes (mild/scanty)	NonBrisk	No	IIIA	III	2-4	>=1	2.98974	2.98974	2.98974	Cutaneous	No	18	3%	FBXW7	(3%)	p.R505C
FBXW7	PD36312a	Nonsense/Splice/Frameshift	8.07692307692308	F	no	64.31485	2.8	thigh	Limbs	1	IIB (T3b/N0/M0)	Superficial spreading melanoma	Yes	15	No	Not stated	Brisk	No	IIB	II	2-4	>=1	3.21423999999999	2.92402999999999	3.21423999999999	Cutaneous	No	18	3%	FBXW7	(3%)	p.Q275*
FBXW7	PD36329a	Nonsense/Splice/Frameshift	40.1923076923077	M	no	70.43942	6	head/neck	Head	1	IIC (T4b/N0/M0)	Superficial spreading melanoma	Yes	20	Yes	Not stated	Absent	Yes	IIC	II	>=4	>=1	4.85695	4.27379000000001	4.85695	Cutaneous	No	18	3%	FBXW7	(3%)	p.W526*
FBXW7	PD36388a	Missense/Inframe deletion	8.26923076923077	M	no	69.90554	3.8	back	Trunk	1	IIB (T3b/N0/M0)	Unclassified	Yes	20	No	Not stated	Yes (Unclassified)	No	IIB	II	2-4	>=1	4.28474	4.24093999999999	4.28474	Cutaneous	No	18	3%	FBXW7	(3%)	p.C573R
FBXW7	PD36420a	Nonsense/Splice/Frameshift	29.4230769230769	M	yes	69.13073	1.7	head/neck	Head	1	IB (T2a/N0/M0)	Nodular melanoma	No	6	No	Not stated	NonBrisk	No	IB	I	1-2	>=1	2.91307999999999	2.91307999999999	2.91307999999999	Cutaneous	No	18	3%	FBXW7	(3%)	p.Q492*
FBXW7	PD36518a	Nonsense/Splice/Frameshift	71.7307692307692	F	yes	49.08966	1.2	upper arm	Limbs	1	IB (T2a/N0/M0)	Superficial spreading melanoma	Not stated	NA	Not stated	Not stated	Not stated	Not stated	IB	I	1-2	NA	13.62903	13.62903	13.62903	Cutaneous	No	18	3%	FBXW7	(3%)	FBXW7_splice_938
FBXW7	PD36524a	Nonsense/Splice/Frameshift	2.11538461538462	M	no	59.58659	2	upper arm	Limbs	1	IIIB (T2a/N2c/M0)	Nodular melanoma	No	NA	No	Not stated	Not stated	No	IIIB	III	1-2	NA	8.15331999999999	8.15331999999999	8.15331999999999	Cutaneous	No	18	3%	FBXW7	(3%)	FBXW7_splice_872
FBXW7	PD36589a	Missense/Inframe deletion	14.4230769230769	M	yes	64.01369	2.3	head/neck	Head	1	IIA (T3a/N0/M0)	Lentigo maligna melanoma	Not stated	10	Yes	Yes (mild/scanty)	NonBrisk	Not stated	IIA	II	2-4	>=1	11.25531	0.468170000000001	11.25531	Cutaneous	No	18	3%	FBXW7	(3%)	Del_604
FBXW7	PD36637a	Missense/Inframe deletion	3.84615384615385	M	no	64.67625	3.2	lower arm	Limbs	1	IIIC (T3b/N2b/M0)	Superficial spreading melanoma	Yes	6.5	No	Not stated	NonBrisk	No	IIIC	III	2-4	>=1	0.999319999999997	0.659820000000011	0.999319999999997	Cutaneous	No	18	3%	FBXW7	(3%)	p.S596F
FBXW7	PD36659a	Missense/Inframe deletion	0.769230769230769	F	yes	71.50993	8.1	foot	Other	1	IIB (T4a/N0/M0)	Nodular melanoma	Not stated	NA	Not stated	Not stated	Not stated	No	IIB	II	>=4	NA	13.39356	1.17179	13.39356	Cutaneous	No	18	3%	FBXW7	(3%)	p.R35H
FBXW7	PD36688a	Missense/Inframe deletion	9.61538461538461	M	yes	69.45106	2	back	Trunk	1	IB (T2a/N0/M0)	Unclassified	Not stated	2	Not stated	Yes (heavy/dense)	Brisk	Not stated	IB	I	1-2	>=1	4.21903	4.21903	4.21903	Cutaneous	No	18	3%	FBXW7	(3%)	p.G691E
FBXW7	PD36698a	Nonsense/Splice/Frameshift	7.88461538461538	M	no	50.59001	2.1	head/neck	Head	1	IIB (T3b/N0/M0)	Unclassified	Yes	4	Not stated	Not stated	Not stated	No	IIB	II	2-4	>=1	4.61601	0.249139999999997	4.61601	Cutaneous	No	18	3%	FBXW7	(3%)	p.R658*
FBXW7	PD36701a	Nonsense/Splice/Frameshift	18.0769230769231	M	yes	43.70431	4.4	back	Trunk	1	IIB (T4a/N0/M0)	Nodular melanoma	No	5	No	Yes (mild/scanty)	NonBrisk	No	IIB	II	>=4	>=1	9.77413	9.77413	9.77413	Cutaneous	No	18	3%	FBXW7	(3%)	p.Q235*
FBXW7	PD36709a	Missense/Inframe deletion	6.34615384615385	M	no	60.07666	8	abdomen	Trunk	1	IIC (T4b/N0/M0)	Nodular melanoma	Yes	>5	Not stated	Not stated	Not stated	No	IIC	II	>=4	>=1	5.22108000000001	0.451740000000001	5.22108000000001	Cutaneous	No	18	3%	FBXW7	(3%)	p.W526S
HRAS	PD36218a	Missense/Inframe deletion	64.8076923076923	M	no	68.41068	8	head/neck	Head	1	IIB (T4a/N0/M0)	Nodular melanoma	No	2.5	No	Not stated	Not stated	Yes	IIB	II	>=4	>=1	1.53319	0.383300000000006	1.53319	Cutaneous	No	10	2%	HRAS	(2%)	p.G13S
HRAS	PD36218a	Missense/Inframe deletion	64.8076923076923	M	no	68.41068	8	head/neck	Head	1	IIB (T4a/N0/M0)	Nodular melanoma	No	2.5	No	Not stated	Not stated	Yes	IIB	II	>=4	>=1	1.53319	0.383300000000006	1.53319	Cutaneous	No	10	2%	HRAS	(2%)	p.G13D
HRAS	PD36226a	Missense/Inframe deletion	9.23076923076923	M	no	72.97468	1.2	head/neck	Head	1	IIA (T2b/N0/M0)	Nodular melanoma	Yes	NA	Not stated	Not stated	Not stated	No	IIA	II	1-2	NA	9.28130999999999	9.28130999999999	9.28130999999999	Cutaneous	No	10	2%	HRAS	(2%)	p.G13D
HRAS	PD36407a	Missense/Inframe deletion	0.961538461538461	M	yes	63.96714	6.2	acral	Other	1	IIIC (T4b/N3/M0)	Acral lentiginous melanoma	Yes	1	No	Not stated	Absent	Yes	IIIC	III	>=4	>=1	2.07256	2.07256	2.07256	Acral	Acral	10	2%	HRAS	(2%)	p.G13S
HRAS	PD36420a	Missense/Inframe deletion	29.4230769230769	M	yes	69.13073	1.7	head/neck	Head	1	IB (T2a/N0/M0)	Nodular melanoma	No	6	No	Not stated	NonBrisk	No	IB	I	1-2	>=1	2.91307999999999	2.91307999999999	2.91307999999999	Cutaneous	No	10	2%	HRAS	(2%)	p.G13D
HRAS	PD36470a	Missense/Inframe deletion	2.69230769230769	M	yes	73.23751	1	back	Trunk	1	IA (T1a/N0/M0)	Superficial spreading melanoma	Not stated	<1	Not stated	Not stated	Not stated	No	IA	I	<=1	<1	5.4538	5.4538	5.4538	Cutaneous	No	10	2%	HRAS	(2%)	p.Q61K
HRAS	PD36495a	Nonsense/Splice/Frameshift	8.46153846153846	F	no	48.51472	1.1	back	Trunk	1	IB (T2a/N0/M0)	Superficial spreading melanoma	No	2	No	Not stated	NonBrisk	No	IB	I	1-2	>=1	5.9603	5.49486	5.9603	Cutaneous	No	10	2%	HRAS	(2%)	HRAS_splice_613
HRAS	PD36589a	Missense/Inframe deletion	14.4230769230769	M	yes	64.01369	2.3	head/neck	Head	1	IIA (T3a/N0/M0)	Lentigo maligna melanoma	Not stated	10	Yes	Yes (mild/scanty)	NonBrisk	Not stated	IIA	II	2-4	>=1	11.25531	0.468170000000001	11.25531	Cutaneous	No	10	2%	HRAS	(2%)	p.Q61H
HRAS	PD36639a	Missense/Inframe deletion	6.73076923076923	M	yes	69.73853	4.2	upper arm	Limbs	1	IIB (T4a/N0/M0)	Superficial spreading melanoma	No	2	Yes	Not stated	NonBrisk	No	IIB	II	>=4	>=1	6.08625000000001	6.08625000000001	6.08625000000001	Cutaneous	No	10	2%	HRAS	(2%)	p.D30A
HRAS	PD36656a	Nonsense/Splice/Frameshift	19.6153846153846	F	yes	50.26694	2	lower leg	Limbs	1	IB (T2a/N0/M0)	Nodular melanoma	No	4	No	Yes (moderate)	NonBrisk	No	IB	I	1-2	>=1	7.2909	7.2909	7.2909	Cutaneous	No	10	2%	HRAS	(2%)	HRAS_splice_359
HRAS	PD36681a	Missense/Inframe deletion	3.46153846153846	M	yes	50.53251	2.1	lower arm	Limbs	1	IIA (T3a/N0/M0)	Nodular melanoma	No	2	No	Yes (mild/scanty)	NonBrisk	No	IIA	II	2-4	>=1	4.96646	4.96646	4.96646	Cutaneous	No	10	2%	HRAS	(2%)	p.D38E
IDH1	PD36207a	Missense/Inframe deletion	5.19230769230769	M	yes	61.37714	4.4	head/neck	Head	1	IIC (T4b/N0/M0)	Nodular melanoma	Yes	<1	No	Not stated	Not stated	No	IIC	II	>=4	<1	8.95003	8.95003	8.95003	Cutaneous	No	19	4%	IDH1	(4%)	p.R132C
IDH1	PD36218a	Missense/Inframe deletion	64.8076923076923	M	no	68.41068	8	head/neck	Head	1	IIB (T4a/N0/M0)	Nodular melanoma	No	2.5	No	Not stated	Not stated	Yes	IIB	II	>=4	>=1	1.53319	0.383300000000006	1.53319	Cutaneous	No	19	4%	IDH1	(4%)	p.R49C
IDH1	PD36232a	Missense/Inframe deletion	5	M	no	44.58864	1.2	back	Trunk	1	IB (T2a/N0/M0)	Superficial spreading melanoma	No	2	No	Yes (unclassified)	Yes (Unclassified)	No	IB	I	1-2	>=1	1.71937	0.741959999999999	1.71937	Cutaneous	No	19	4%	IDH1	(4%)	p.R132C
IDH1	PD36247a	Missense/Inframe deletion	20	M	yes	65.48939	3.9	head/neck	Head	1	IIB (T3b/N0/M0)	Spindle cell melanoma	Yes	2.5	No	Not stated	Not stated	No	IIB	II	2-4	>=1	10.22861	10.22861	10.22861	Cutaneous	No	19	4%	IDH1	(4%)	p.S2F
IDH1	PD36322a	Missense/Inframe deletion	0.576923076923077	F	no	47.65777	1.32	back	Trunk	1	IB (T2a/N0/M0)	Nodular melanoma	No	<1	Not stated	Not stated	Not stated	No	IB	I	1-2	<1	5.53593	4.57768	5.53593	Cutaneous	No	19	4%	IDH1	(4%)	p.R132C
IDH1	PD36384a	Missense/Inframe deletion	5.96153846153846	M	yes	48.29021	1.5	back	Trunk	1	IB (T2a/N0/M0)	Superficial spreading melanoma	No	1.5	Not stated	Not stated	Brisk	Not stated	IB	I	1-2	>=1	4.70089	4.70089	4.70089	Cutaneous	No	19	4%	IDH1	(4%)	p.R132C
IDH1	PD36408a	Missense/Inframe deletion	1.34615384615385	M	yes	74.28337	2.9	thigh	Limbs	1	IIIB (T3a/N2c/M0)	Superficial spreading melanoma	No	5	Yes	Not stated	Absent	No	IIIB	III	2-4	>=1	2.66118999999999	2.66118999999999	2.66118999999999	Cutaneous	No	19	4%	IDH1	(4%)	p.R132C
IDH1	PD36428a	Missense/Inframe deletion	6.15384615384615	M	yes	71.21697	1.675	trunk	Trunk	1	IIA (T2b/N0/M0)	Superficial spreading melanoma	Yes	1	No	Not stated	Brisk	No	IIA	II	1-2	>=1	4.02464999999999	4.02464999999999	4.02464999999999	Cutaneous	No	19	4%	IDH1	(4%)	p.R132C
IDH1	PD36443a	Missense/Inframe deletion	1.92307692307692	M	yes	64.68994	0.93	upper arm	Limbs	1	IB (T1b/N0/M0)	Superficial spreading melanoma	No	1	No	Yes (heavy/dense)	Brisk	No	IB	I	<=1	>=1	4.88705999999999	4.88705999999999	4.88705999999999	Cutaneous	No	19	4%	IDH1	(4%)	p.R132C
IDH1	PD36459a	Missense/Inframe deletion	3.46153846153846	M	yes	57.30869	3.8	abdomen	Trunk	1	IIB (T3b/N0/M0)	Nodular melanoma	Yes	3	No	Not stated	Yes (Unclassified)	No	IIB	II	2-4	>=1	4.64887	4.64887	4.64887	Cutaneous	No	19	4%	IDH1	(4%)	p.R132C
IDH1	PD36461a	Missense/Inframe deletion	6.34615384615385	M	no	65.25668	3.2	chest	Trunk	1	IIIB (T3a/N2c/M0)	Unclassified	No	4	No	No	Absent	No	IIIB	III	2-4	>=1	5.60163	5.19369999999999	5.60163	Cutaneous	No	19	4%	IDH1	(4%)	p.I26N
IDH1	PD36463a	Missense/Inframe deletion	4.61538461538461	M	yes	75.10198	3.6	lower arm	Limbs	1	IIB (T3b/N0/M0)	Nodular melanoma	Yes	4	No	Yes (mild/scanty)	NonBrisk	No	IIB	II	2-4	>=1	4.67352	4.67352	4.67352	Cutaneous	No	19	4%	IDH1	(4%)	p.R132C
IDH1	PD36472a	Missense/Inframe deletion	8.84615384615385	F	yes	58.23135	1.5	lower leg	Limbs	1	IB (T2a/N0/M0)	Superficial spreading melanoma	No	1	No	Not stated	Brisk	No	IB	I	1-2	>=1	6.51882	6.51882	6.51882	Cutaneous	No	19	4%	IDH1	(4%)	p.R132C
IDH1	PD36543a	Missense/Inframe deletion	7.30769230769231	M	yes	64.03833	1.1	back	Trunk	1	IB (T2a/N0/M0)	Superficial spreading melanoma	No	1	Yes	Yes (moderate)	NonBrisk	No	IB	I	1-2	>=1	3.49624	3.49624	3.49624	Cutaneous	No	19	4%	IDH1	(4%)	p.R132C
IDH1	PD36660a	Missense/Inframe deletion	5.76923076923077	M	no	60.02464	1.8	lower arm	Limbs	1	IB (T2a/N0/M0)	Superficial spreading melanoma	No	3	Yes	Not stated	Brisk	No	IB	I	1-2	>=1	3.03354	2.49692	3.03354	Cutaneous	No	19	4%	IDH1	(4%)	p.R132C
IDH1	PD36673a	Missense/Inframe deletion	7.69230769230769	F	yes	67.15948	1.3	arm unspecified	Limbs	1	IIA (T2b/N0/M0)	Superficial spreading melanoma	Yes	3	No	Yes (heavy/dense)	Brisk	No	IIA	II	1-2	>=1	4.72826999999999	4.72826999999999	4.72826999999999	Cutaneous	No	19	4%	IDH1	(4%)	p.G339R
IDH1	PD36681a	Missense/Inframe deletion	3.46153846153846	M	yes	50.53251	2.1	lower arm	Limbs	1	IIA (T3a/N0/M0)	Nodular melanoma	No	2	No	Yes (mild/scanty)	NonBrisk	No	IIA	II	2-4	>=1	4.96646	4.96646	4.96646	Cutaneous	No	19	4%	IDH1	(4%)	p.R132C
IDH1	PD36691a	Missense/Inframe deletion	2.69230769230769	F	no	81.15263	9.5	vaginal	Other	1	IIC (T4b/N0/M0)	Nodular melanoma	Yes	25	No	Yes (mild/scanty)	NonBrisk	Yes	IIC	II	>=4	>=1	4.96646	1.91101999999999	4.96646	Other_rare	Rare	19	4%	IDH1	(4%)	p.I76N
IDH1	PD36710a	Missense/Inframe deletion	4.42307692307692	M	no	70.35455	2.8	back	Trunk	1	IIB (T3b/N0/M0)	Superficial spreading melanoma	Yes	5	No	Yes (heavy/dense)	NonBrisk	No	IIB	II	2-4	>=1	2.72141999999999	2.38741	2.72141999999999	Cutaneous	No	19	4%	IDH1	(4%)	p.S261L
KIT	PD36188a	Missense/Inframe deletion	11.7307692307692	M	no	55.21971	2.1	back	Trunk	1	IIB (T3b/N0/M0)	Superficial spreading melanoma	Yes	>30	Yes	Not stated	NonBrisk	No	IIB	II	2-4	>=1	9.94935	9.69747	9.94935	Cutaneous	No	19	4%	KIT	(4%)	p.L576P
KIT	PD36219a	Missense/Inframe deletion	2.11538461538462	F	no	49.01027	6.8	back	Trunk	1	IIIC (T4a/N3/M0)	Superficial spreading melanoma	No	2	No	Yes (moderate)	NonBrisk	No	IIIC	III	>=4	>=1	3.9781	0.635179999999998	3.9781	Cutaneous	No	19	4%	KIT	(4%)	p.T847M
KIT	PD36239a	Missense/Inframe deletion	4.03846153846154	F	no	52.4271	2	lower leg	Limbs	1	IB (T2a/N0/M0)	Superficial spreading melanoma	Not stated	3	Not stated	Yes (moderate)	NonBrisk	No	IB	I	1-2	>=1	8.27105	8.27105	8.27105	Cutaneous	No	19	4%	KIT	(4%)	p.K878Q
KIT	PD36247a	Missense/Inframe deletion	20	M	yes	65.48939	3.9	head/neck	Head	1	IIB (T3b/N0/M0)	Spindle cell melanoma	Yes	2.5	No	Not stated	Not stated	No	IIB	II	2-4	>=1	10.22861	10.22861	10.22861	Cutaneous	No	19	4%	KIT	(4%)	p.R740K
KIT	PD36260a	Missense/Inframe deletion	0.769230769230769	M	yes	69.01574	1.8	subungual	Other	1	IIA (T2b/N0/M0)	Superficial spreading melanoma	Yes	6.5	No	Yes (mild/scanty)	NonBrisk	No	IIA	II	1-2	>=1	6.89391000000001	6.89391000000001	6.89391000000001	Acral	Acral	19	4%	KIT	(4%)	p.V559A
KIT	PD36265a	Missense/Inframe deletion	27.6923076923077	M	no	72.65434	5.3	head/neck	Head	1	IIC (T4b/N0/M0)	Superficial spreading melanoma	Yes	8	No	Not stated	NonBrisk	No	IIC	II	>=4	>=1	1.75223	0.459959999999995	1.75223	Cutaneous	No	19	4%	KIT	(4%)	p.L576P
KIT	PD36273a	Missense/Inframe deletion	4.80769230769231	F	yes	38.13826	0.33	vulval	Other	1	IA (T1a/N0/M0)	Superficial spreading melanoma	Not stated	<1	Not stated	Yes (unclassified)	Yes (Unclassified)	Not stated	IA	I	<=1	<1	8.33676	8.33676	8.33676	Other_rare	Rare	19	4%	KIT	(4%)	p.L576P
KIT	PD36326a	Missense/Inframe deletion	11.9230769230769	F	yes	69.42368	1.8	upper arm	Limbs	1	IB (T2a/N0/M0)	Superficial spreading melanoma	No	2	Yes	Not stated	Absent	No	IB	I	1-2	>=1	6.66392999999999	6.66392999999999	6.66392999999999	Cutaneous	No	19	4%	KIT	(4%)	p.S821F
KIT	PD36326a	Missense/Inframe deletion	11.9230769230769	F	yes	69.42368	1.8	upper arm	Limbs	1	IB (T2a/N0/M0)	Superficial spreading melanoma	No	2	Yes	Not stated	Absent	No	IB	I	1-2	>=1	6.66392999999999	6.66392999999999	6.66392999999999	Cutaneous	No	19	4%	KIT	(4%)	p.N822Y
KIT	PD36384a	Missense/Inframe deletion	5.96153846153846	M	yes	48.29021	1.5	back	Trunk	1	IB (T2a/N0/M0)	Superficial spreading melanoma	No	1.5	Not stated	Not stated	Brisk	Not stated	IB	I	1-2	>=1	4.70089	4.70089	4.70089	Cutaneous	No	19	4%	KIT	(4%)	p.S628N
KIT	PD36410a	Missense/Inframe deletion	12.8846153846154	F	yes	60.5284	5	head/neck	Head	1	IIB (T4a/N0/M0)	Nodular melanoma	No	<1	No	Yes (heavy/dense)	Brisk	No	IIB	II	>=4	<1	4.05476000000001	4.05476000000001	4.05476000000001	Cutaneous	No	19	4%	KIT	(4%)	p.P31L
KIT	PD36439a	Missense/Inframe deletion	12.3076923076923	M	yes	57.50582	3.43	back	Trunk	1	IIB (T3b/N0/M0)	Nodular melanoma	Yes	3	No	Not stated	NonBrisk	No	IIB	II	2-4	>=1	4.48734	4.48734	4.48734	Cutaneous	No	19	4%	KIT	(4%)	p.P911L
KIT	PD36446a	Missense/Inframe deletion	6.53846153846154	M	yes	56.55031	2.1	thigh	Limbs	1	IIA (T3a/N0/M0)	Superficial spreading melanoma	No	3	No	Not stated	Brisk	No	IIA	II	2-4	>=1	4.56126	4.56126	4.56126	Cutaneous	No	19	4%	KIT	(4%)	p.L576P
KIT	PD36518a	Missense/Inframe deletion	71.7307692307692	F	yes	49.08966	1.2	upper arm	Limbs	1	IB (T2a/N0/M0)	Superficial spreading melanoma	Not stated	NA	Not stated	Not stated	Not stated	Not stated	IB	I	1-2	NA	13.62903	13.62903	13.62903	Cutaneous	No	19	4%	KIT	(4%)	p.P551L
KIT	PD36577a	Missense/Inframe deletion	8.07692307692308	F	yes	63.63039	2.5	upper arm	Limbs	1	IIA (T3a/N0/M0)	Superficial spreading melanoma	No	5	No	Yes (moderate)	NonBrisk	No	IIA	II	2-4	>=1	4.29569	4.29569	4.29569	Cutaneous	No	19	4%	KIT	(4%)	p.I841V
KIT	PD36579a	Missense/Inframe deletion	0.192307692307692	M	no	60.13963	6.5	acral	Other	1	IIC (T4b/N0/M0)	Acral lentiginous melanoma	Yes	27	No	Not stated	NonBrisk	No	IIC	II	>=4	>=1	0.936340000000001	0.826830000000001	0.936340000000001	Acral	Acral	19	4%	KIT	(4%)	p.K642E
KIT	PD36630a	Missense/Inframe deletion	1.34615384615385	F	yes	67.53457	4.5	vulval	Other	1	IIIC (T4b/N2c/M0)	Nodular melanoma	Yes	19	No	Yes (mild/scanty)	NonBrisk	No	IIIC	III	>=4	>=1	7.90143	2.51881999999999	7.90143	Other_rare	Rare	19	4%	KIT	(4%)	Del_595
KIT	PD36656a	Missense/Inframe deletion	19.6153846153846	F	yes	50.26694	2	lower leg	Limbs	1	IB (T2a/N0/M0)	Nodular melanoma	No	4	No	Yes (moderate)	NonBrisk	No	IB	I	1-2	>=1	7.2909	7.2909	7.2909	Cutaneous	No	19	4%	KIT	(4%)	p.P114S
KIT	PD36656a	Missense/Inframe deletion	19.6153846153846	F	yes	50.26694	2	lower leg	Limbs	1	IB (T2a/N0/M0)	Nodular melanoma	No	4	No	Yes (moderate)	NonBrisk	No	IB	I	1-2	>=1	7.2909	7.2909	7.2909	Cutaneous	No	19	4%	KIT	(4%)	p.P41T
KIT	PD36667a	Missense/Inframe deletion	4.03846153846154	F	yes	57.56605	2.6	subungual	Other	1	IIA (T3a/N0/M0)	Acral lentiginous melanoma	No	<1	Not stated	Not stated	Not stated	Not stated	IIA	II	2-4	<1	7.73169000000001	7.73169000000001	7.73169000000001	Acral	Acral	19	4%	KIT	(4%)	p.L576P
KIT	PD36697a	Missense/Inframe deletion	5.57692307692308	M	yes	51.72348	1.6	back	Trunk	1	IB (T2a/N0/M0)	Superficial spreading melanoma	No	<6	Yes	Not stated	NonBrisk	No	IB	I	1-2	>=1	5.3169	5.3169	5.3169	Cutaneous	No	19	4%	KIT	(4%)	p.R49C
KRAS	PD36296a	Missense/Inframe deletion	0.384615384615385	F	no	60.01369	15	foot	Other	1	IIC (T4b/N0/M0)	Nodular melanoma	Yes	NA	No	Not stated	Not stated	No	IIC	II	>=4	NA	4.79671	4.12867	4.79671	Cutaneous	No	7	1%	KRAS	(1%)	p.G12D
KRAS	PD36323a	Missense/Inframe deletion	22.6923076923077	F	yes	62.17933	6.8	back	Trunk	1	IIC (T4b/N0/M0)	Nodular melanoma	Yes	5	No	Not stated	NonBrisk	No	IIC	II	>=4	>=1	5.80972000000001	5.80972000000001	5.80972000000001	Cutaneous	No	7	1%	KRAS	(1%)	p.D119N
KRAS	PD36418a	Missense/Inframe deletion	1.73076923076923	F	yes	72.76933	1.9	lower leg	Limbs	1	IB (T2a/N0/M0)	Nodular melanoma	No	1	No	Not stated	Absent	No	IB	I	1-2	>=1	3.98084	3.98084	3.98084	Cutaneous	No	7	1%	KRAS	(1%)	p.D119N
KRAS	PD36437a	Missense/Inframe deletion	10.9615384615385	M	no	69.66461	1.2	lower arm	Limbs	1	IB (T2a/N0/M0)	Superficial spreading melanoma	No	1	No	Yes (mild/scanty)	NonBrisk	Yes	IB	I	1-2	>=1	5.59343	2.09446	5.59343	Cutaneous	No	7	1%	KRAS	(1%)	p.G60S
KRAS	PD36574a	Missense/Inframe deletion	5.76923076923077	F	yes	66.4668	6	elbow	Limbs	1	IIIC (T4b/N2c/M0)	Nodular melanoma	Yes	6	No	Not stated	NonBrisk	No	IIIC	III	>=4	>=1	8.26009999999999	8.26009999999999	8.26009999999999	Cutaneous	No	7	1%	KRAS	(1%)	Ins_243
KRAS	PD36574a	Missense/Inframe deletion	5.76923076923077	F	yes	66.4668	6	elbow	Limbs	1	IIIC (T4b/N2c/M0)	Nodular melanoma	Yes	6	No	Not stated	NonBrisk	No	IIIC	III	>=4	>=1	8.26009999999999	8.26009999999999	8.26009999999999	Cutaneous	No	7	1%	KRAS	(1%)	p.E63K
KRAS	PD36681a	Missense/Inframe deletion	3.46153846153846	M	yes	50.53251	2.1	lower arm	Limbs	1	IIA (T3a/N0/M0)	Nodular melanoma	No	2	No	Yes (mild/scanty)	NonBrisk	No	IIA	II	2-4	>=1	4.96646	4.96646	4.96646	Cutaneous	No	7	1%	KRAS	(1%)	p.E63K
KRAS	PD36681a	Missense/Inframe deletion	3.46153846153846	M	yes	50.53251	2.1	lower arm	Limbs	1	IIA (T3a/N0/M0)	Nodular melanoma	No	2	No	Yes (mild/scanty)	NonBrisk	No	IIA	II	2-4	>=1	4.96646	4.96646	4.96646	Cutaneous	No	7	1%	KRAS	(1%)	Ins_243
KRAS	PD36700a	Missense/Inframe deletion	4.03846153846154	M	no	66.97057	4.2	upper arm	Limbs	1	IIIB (T4a/N2c/M0)	Nodular melanoma	No	2	No	Yes (mild/scanty)	NonBrisk	Yes	IIIB	III	>=4	>=1	3.83299000000001	3.38672000000001	3.83299000000001	Cutaneous	No	7	1%	KRAS	(1%)	p.E31K
MAP2K1	PD36176a	Missense/Inframe deletion	5.19230769230769	F	no	47.30185	1.5	head/neck	Head	1	IB (T2a/N0/M0)	Nodular melanoma	No	<1	No	Not stated	Not stated	No	IB	I	1-2	<1	1.78234	1.5551	1.78234	Cutaneous	No	24	5%	MAP2K1	(5%)	p.E27K
MAP2K1	PD36177a	Missense/Inframe deletion	2.69230769230769	F	no	63.93155	4.2	lower leg	Limbs	1	IIIC (T4b/N2c/M0)	Nodular melanoma	Yes	12	Yes	Yes (mild/scanty)	NonBrisk	Yes	IIIC	III	>=4	>=1	1.69747	0.260099999999994	1.69747	Cutaneous	No	24	5%	MAP2K1	(5%)	p.C121S
MAP2K1	PD36194a	Missense/Inframe deletion	0.961538461538461	F	yes	50.51609	2.75	thigh	Limbs	1	IIA (T3a/N0/M0)	Nodular melanoma	No	5	No	Yes (mild/scanty)	NonBrisk	Yes	IIA	II	2-4	>=1	4.42984	4.42984	4.42984	Cutaneous	No	24	5%	MAP2K1	(5%)	Complex_096
MAP2K1	PD36232a	Missense/Inframe deletion	5	M	no	44.58864	1.2	back	Trunk	1	IB (T2a/N0/M0)	Superficial spreading melanoma	No	2	No	Yes (unclassified)	Yes (Unclassified)	No	IB	I	1-2	>=1	1.71937	0.741959999999999	1.71937	Cutaneous	No	24	5%	MAP2K1	(5%)	p.P124L
MAP2K1	PD36261a	Missense/Inframe deletion	2.5	F	yes	47.43327	1.6	lower leg	Limbs	1	IIA (T2b/N0/M0)	Superficial spreading melanoma	Yes	1.5	No	No	Yes (Unclassified)	No	IIA	II	1-2	>=1	5.86173	5.86173	5.86173	Cutaneous	No	24	5%	MAP2K1	(5%)	Del_093
MAP2K1	PD36301a	Missense/Inframe deletion	5.38461538461538	F	no	61.66461	4	vulval	Other	1	IIB (T3b/N0/M0)	Mucosal melanoma	Yes	24	No	Not stated	NonBrisk	No	IIB	II	2-4	>=1	3.11841999999999	1.44833	3.11841999999999	Mucosal	Rare	24	5%	MAP2K1	(5%)	p.P124L
MAP2K1	PD36332a	Missense/Inframe deletion	6.92307692307692	F	yes	38.8282	1.4	thigh	Limbs	1	IB (T2a/N0/M0)	Superficial spreading melanoma	No	4	No	Not stated	NonBrisk	No	IB	I	1-2	>=1	4.84873	4.84873	4.84873	Cutaneous	No	24	5%	MAP2K1	(5%)	p.P124S
MAP2K1	PD36332a	Missense/Inframe deletion	6.92307692307692	F	yes	38.8282	1.4	thigh	Limbs	1	IB (T2a/N0/M0)	Superficial spreading melanoma	No	4	No	Not stated	NonBrisk	No	IB	I	1-2	>=1	4.84873	4.84873	4.84873	Cutaneous	No	24	5%	MAP2K1	(5%)	p.P124L
MAP2K1	PD36341a	Missense/Inframe deletion	3.46153846153846	F	yes	45.38261	4.2	knee	Limbs	1	IIB (T4a/N0/M0)	Superficial spreading melanoma	No	3	No	Yes (mild/scanty)	NonBrisk	No	IIB	II	>=4	>=1	7.15401	5.88912	7.15401	Cutaneous	No	24	5%	MAP2K1	(5%)	p.F53S
MAP2K1	PD36350a	Missense/Inframe deletion	2.88461538461538	F	yes	61.02943	1.28	lower leg	Limbs	1	IB (T2a/N0/M0)	Superficial spreading melanoma	No	2	No	Yes (mild/scanty)	NonBrisk	No	IB	I	1-2	>=1	6.97331000000001	6.97331000000001	6.97331000000001	Cutaneous	No	24	5%	MAP2K1	(5%)	p.P124L
MAP2K1	PD36364a	Missense/Inframe deletion	3.46153846153846	F	yes	62.95962	1.35	thigh	Limbs	1	IIA (T2b/N0/M0)	Superficial spreading melanoma	Yes	<1	Not stated	Not stated	Yes (Unclassified)	No	IIA	II	1-2	<1	5.97673	5.97673	5.97673	Cutaneous	No	24	5%	MAP2K1	(5%)	Del_093
MAP2K1	PD36409a	Missense/Inframe deletion	11.3461538461538	M	yes	71.96167	5.1	back	Trunk	1	IIC (T4b/N0/M0)	Nodular melanoma	Yes	3	No	Yes (mild/scanty)	Brisk	No	IIC	II	>=4	>=1	3.12115	0.673510000000007	3.12115	Cutaneous	No	24	5%	MAP2K1	(5%)	p.H100Y
MAP2K1	PD36429a	Missense/Inframe deletion	5.76923076923077	M	yes	63.55921	4.6	thigh	Limbs	1	IIB (T4a/N0/M0)	Nodular melanoma	No	13	No	Not stated	NonBrisk	No	IIB	II	>=4	>=1	3.90143	3.90143	3.90143	Cutaneous	No	24	5%	MAP2K1	(5%)	p.T292I
MAP2K1	PD36429a	Missense/Inframe deletion	5.76923076923077	M	yes	63.55921	4.6	thigh	Limbs	1	IIB (T4a/N0/M0)	Nodular melanoma	No	13	No	Not stated	NonBrisk	No	IIB	II	>=4	>=1	3.90143	3.90143	3.90143	Cutaneous	No	24	5%	MAP2K1	(5%)	Del_098
MAP2K1	PD36448a	Missense/Inframe deletion	2.88461538461538	F	yes	70.79261	1	lower leg	Limbs	1	IB (T1b/N0/M0)	Superficial spreading melanoma	No	5	Yes	Not stated	Brisk	No	IB	I	<=1	>=1	4.49007	4.49007	4.49007	Cutaneous	No	24	5%	MAP2K1	(5%)	Del_103
MAP2K1	PD36453a	Missense/Inframe deletion	12.8846153846154	M	yes	62.73785	0.8	lower arm	Limbs	1	IB (T1b/N0/M0)	Superficial spreading melanoma	No	1	Not stated	Not stated	NonBrisk	Not stated	IB	I	<=1	>=1	5.47297	5.47297	5.47297	Cutaneous	No	24	5%	MAP2K1	(5%)	p.E203K
MAP2K1	PD36463a	Missense/Inframe deletion	4.61538461538461	M	yes	75.10198	3.6	lower arm	Limbs	1	IIB (T3b/N0/M0)	Nodular melanoma	Yes	4	No	Yes (mild/scanty)	NonBrisk	No	IIB	II	2-4	>=1	4.67352	4.67352	4.67352	Cutaneous	No	24	5%	MAP2K1	(5%)	p.P124L
MAP2K1	PD36466a	Missense/Inframe deletion	1.92307692307692	M	yes	36.67077	1.7	lower arm	Limbs	1	IB (T2a/N0/M0)	Unclassified	Not stated	>6	Not stated	Not stated	Not stated	No	IB	I	1-2	>=1	5.40452000000001	1.44285	5.40452000000001	Cutaneous	No	24	5%	MAP2K1	(5%)	p.G128D
MAP2K1	PD36526a	Missense/Inframe deletion	3.46153846153846	F	yes	42.66393	1.7	thigh	Limbs	1	IB (T2a/N0/M0)	Nodular melanoma	No	1	Not stated	Yes (moderate)	Yes (Unclassified)	Not stated	IB	I	1-2	>=1	11.26899	11.26899	11.26899	Cutaneous	No	24	5%	MAP2K1	(5%)	Del_401
MAP2K1	PD36531a	Missense/Inframe deletion	19.8076923076923	F	yes	45.66461	2.25	lower arm	Limbs	1	IIA (T3a/N0/M0)	Nodular melanoma	No	3	No	Not stated	Absent	No	IIA	II	2-4	>=1	7.73717	7.73717	7.73717	Cutaneous	No	24	5%	MAP2K1	(5%)	p.P124S
MAP2K1	PD36585a	Missense/Inframe deletion	6.92307692307692	F	yes	50.49418	1.8	lower arm	Limbs	1	IB (T2a/N0/M0)	Superficial spreading melanoma	Not stated	1.5	Not stated	Yes (mild/scanty)	NonBrisk	Not stated	IB	I	1-2	>=1	12.61876	12.61876	12.61876	Cutaneous	No	24	5%	MAP2K1	(5%)	p.E203K
MAP2K1	PD36589a	Missense/Inframe deletion	14.4230769230769	M	yes	64.01369	2.3	head/neck	Head	1	IIA (T3a/N0/M0)	Lentigo maligna melanoma	Not stated	10	Yes	Yes (mild/scanty)	NonBrisk	Not stated	IIA	II	2-4	>=1	11.25531	0.468170000000001	11.25531	Cutaneous	No	24	5%	MAP2K1	(5%)	p.P124S
MAP2K1	PD36599a	Missense/Inframe deletion	6.73076923076923	M	no	69.85078	2.5	back	Trunk	1	IIB (T3b/N0/M0)	Superficial spreading melanoma	Yes	>6	No	Not stated	NonBrisk	No	IIB	II	2-4	>=1	8.88981	8.88981	8.88981	Cutaneous	No	24	5%	MAP2K1	(5%)	p.F53L
MAP2K1	PD36603a	Missense/Inframe deletion	4.03846153846154	M	yes	64.04928	1.3	back	Trunk	1	IB (T2a/N0/M0)	Superficial spreading melanoma	No	<1	No	Not stated	NonBrisk	No	IB	I	1-2	<1	5.63724000000001	5.63724000000001	5.63724000000001	Cutaneous	No	24	5%	MAP2K1	(5%)	p.P124S
MAP2K1	PD36628a	Missense/Inframe deletion	2.88461538461538	M	no	58.87748	2.1	chest	Trunk	1	IIA (T3a/N0/M0)	Nodular melanoma	Not stated	2	Not stated	No	Absent	Not stated	IIA	II	2-4	>=1	6.39836	1.3963	6.39836	Cutaneous	No	24	5%	MAP2K1	(5%)	p.P124L
MAP2K1	PD36690a	Missense/Inframe deletion	5	F	no	51.62218	2.9	elbow	Limbs	1	IIB (T3b/N0/M0)	Superficial spreading melanoma	Yes	19	No	Yes (mild/scanty)	NonBrisk	No	IIB	II	2-4	>=1	2.47775	0.848730000000003	2.47775	Cutaneous	No	24	5%	MAP2K1	(5%)	p.P124L
MSR1	PD36168a	Missense/Inframe deletion	4.23076923076923	F	no	65.94935	1.15	upper arm	Limbs	1	IB (T2a/N0/M0)	Superficial spreading melanoma	No	12	No	Yes (mild/scanty)	NonBrisk	No	IB	I	1-2	>=1	9.94661000000001	9.94661000000001	9.94661000000001	Cutaneous	No	42	8%	MSR1	(8%)	p.E360K
MSR1	PD36188a	Missense/Inframe deletion	11.7307692307692	M	no	55.21971	2.1	back	Trunk	1	IIB (T3b/N0/M0)	Superficial spreading melanoma	Yes	>30	Yes	Not stated	NonBrisk	No	IIB	II	2-4	>=1	9.94935	9.69747	9.94935	Cutaneous	No	42	8%	MSR1	(8%)	p.D377N
MSR1	PD36193a	Nonsense/Splice/Frameshift	7.88461538461538	M	yes	51.51814	1.05	lower leg	Limbs	1	IB (T2a/N0/M0)	Nodular melanoma	No	1	No	Yes (mild/scanty)	NonBrisk	No	IB	I	1-2	>=1	10.30801	10.30801	10.30801	Cutaneous	No	42	8%	MSR1	(8%)	p.W413*
MSR1	PD36213a	Nonsense/Splice/Frameshift	14.4230769230769	F	no	69.09514	3.2	upper arm	Limbs	1	IIIB (T3b/N1a/M0)	Nodular melanoma	Yes	7.5	No	Not stated	NonBrisk	No	IIIB	III	2-4	>=1	1.577	1.577	1.577	Cutaneous	No	42	8%	MSR1	(8%)	MSR1_splice_654
MSR1	PD36218a	Missense/Inframe deletion	64.8076923076923	M	no	68.41068	8	head/neck	Head	1	IIB (T4a/N0/M0)	Nodular melanoma	No	2.5	No	Not stated	Not stated	Yes	IIB	II	>=4	>=1	1.53319	0.383300000000006	1.53319	Cutaneous	No	42	8%	MSR1	(8%)	p.F144V
MSR1	PD36234a	Missense/Inframe deletion	16.9230769230769	F	yes	65.07323	5.5	upper arm	Limbs	1	IIC (T4b/N0/M0)	Nodular melanoma	Yes	6	Not stated	Yes (moderate)	NonBrisk	No	IIC	II	>=4	>=1	12.71459	12.71459	12.71459	Cutaneous	No	42	8%	MSR1	(8%)	p.E105K
MSR1	PD36273a	Missense/Inframe deletion	4.80769230769231	F	yes	38.13826	0.33	vulval	Other	1	IA (T1a/N0/M0)	Superficial spreading melanoma	Not stated	<1	Not stated	Yes (unclassified)	Yes (Unclassified)	Not stated	IA	I	<=1	<1	8.33676	8.33676	8.33676	Other_rare	Rare	42	8%	MSR1	(8%)	p.F206L
MSR1	PD36287a	Missense/Inframe deletion	3.46153846153846	M	yes	65.57426	6.3	head/neck	Head	1	IIIC (T4b/N1b/M0)	Nodular melanoma	Yes	40	No	Not stated	NonBrisk	No	IIIC	III	>=4	>=1	2.76249	0.328550000000007	2.76249	Cutaneous	No	42	8%	MSR1	(8%)	p.S39N
MSR1	PD36289a	Nonsense/Splice/Frameshift	7.30769230769231	F	yes	56.36414	2.8	back	Trunk	1	IIA (T3a/N0/M0)	Nodular melanoma	No	2	Not stated	Not stated	Yes (Unclassified)	Not stated	IIA	II	2-4	>=1	8.47638	8.47638	8.47638	Cutaneous	No	42	8%	MSR1	(8%)	p.W259*
MSR1	PD36295a	Missense/Inframe deletion	3.65384615384615	F	yes	64.18343	2.1	lower leg	Limbs	1	IIB (T3b/N0/M0)	Nodular melanoma	Yes	6	No	Yes (unclassified)	Yes (Unclassified)	No	IIB	II	2-4	>=1	7.58933	7.58933	7.58933	Cutaneous	No	42	8%	MSR1	(8%)	p.P274L
MSR1	PD36305a	Missense/Inframe deletion	19.2307692307692	M	yes	64.21082	2.02	head/neck	Head	1	IIA (T3a/N0/M0)	Lentigo maligna melanoma	No	10	Not stated	Not stated	Brisk	No	IIA	II	2-4	>=1	3.0527	3.0527	3.0527	Cutaneous	No	42	8%	MSR1	(8%)	p.E337K
MSR1	PD36326a	Missense/Inframe deletion	11.9230769230769	F	yes	69.42368	1.8	upper arm	Limbs	1	IB (T2a/N0/M0)	Superficial spreading melanoma	No	2	Yes	Not stated	Absent	No	IB	I	1-2	>=1	6.66392999999999	6.66392999999999	6.66392999999999	Cutaneous	No	42	8%	MSR1	(8%)	p.P314S
MSR1	PD36326a	Missense/Inframe deletion	11.9230769230769	F	yes	69.42368	1.8	upper arm	Limbs	1	IB (T2a/N0/M0)	Superficial spreading melanoma	No	2	Yes	Not stated	Absent	No	IB	I	1-2	>=1	6.66392999999999	6.66392999999999	6.66392999999999	Cutaneous	No	42	8%	MSR1	(8%)	p.E280K
MSR1	PD36328a	Missense/Inframe deletion	6.73076923076923	F	yes	56.72279	3.01	lower leg	Limbs	1	IIA (T3a/N0/M0)	Nodular melanoma	No	5	No	Not stated	NonBrisk	No	IIA	II	2-4	>=1	6.72143	6.72143	6.72143	Cutaneous	No	42	8%	MSR1	(8%)	p.G392R
MSR1	PD36362a	Missense/Inframe deletion	15.7692307692308	M	yes	56.50103	1.17	lower arm	Limbs	1	IIA (T2b/N0/M0)	Superficial spreading melanoma	Yes	1.5	Not stated	Yes (unclassified)	Yes (Unclassified)	No	IIA	II	1-2	>=1	8.01917	8.01917	8.01917	Cutaneous	No	42	8%	MSR1	(8%)	p.S179F
MSR1	PD36400a	Missense/Inframe deletion	21.7307692307692	F	yes	52.98289	1.45	lower arm	Limbs	1	IB (T2a/N0/M0)	Superficial spreading melanoma	No	4	No	Yes (moderate)	NonBrisk	No	IB	I	1-2	>=1	3.6742	3.6742	3.6742	Cutaneous	No	42	8%	MSR1	(8%)	p.E337K
MSR1	PD36423a	Missense/Inframe deletion	18.4615384615385	M	yes	66.06434	2.3	back	Trunk	1	IIA (T3a/N0/M0)	Nodular melanoma	No	25	No	Not stated	NonBrisk	No	IIA	II	2-4	>=1	4.17796	4.17796	4.17796	Cutaneous	No	42	8%	MSR1	(8%)	p.E79K
MSR1	PD36437a	Missense/Inframe deletion	10.9615384615385	M	no	69.66461	1.2	lower arm	Limbs	1	IB (T2a/N0/M0)	Superficial spreading melanoma	No	1	No	Yes (mild/scanty)	NonBrisk	Yes	IB	I	1-2	>=1	5.59343	2.09446	5.59343	Cutaneous	No	42	8%	MSR1	(8%)	p.G361V
MSR1	PD36469a	Nonsense/Splice/Frameshift	4.80769230769231	M	no	71.09377	3	elbow	Limbs	1	IIA (T3a/N0/M0)	Unclassified	No	>5	Yes	Yes (moderate)	Absent	Not stated	IIA	II	2-4	>=1	3.90965999999999	1.36618999999999	3.90965999999999	Cutaneous	No	42	8%	MSR1	(8%)	p.Q111*
MSR1	PD36473a	Missense/Inframe deletion	10.1923076923077	M	yes	52.59411	4.4	back	Trunk	1	IIB (T4a/N0/M0)	Nodular melanoma	No	7	No	Not stated	NonBrisk	Yes	IIB	II	>=4	>=1	7.00069	7.00069	7.00069	Cutaneous	No	42	8%	MSR1	(8%)	p.E107K
MSR1	PD36474a	Missense/Inframe deletion	54.0384615384615	M	no	75.72895	5.2	head/neck	Head	1	IIC (T4b/N0/M0)	Nodular melanoma	Yes	10	No	Yes (mild/scanty)	Brisk	No	IIC	II	>=4	>=1	8.32307	8.32307	8.32307	Cutaneous	No	42	8%	MSR1	(8%)	p.H6Y
MSR1	PD36474a	Missense/Inframe deletion	54.0384615384615	M	no	75.72895	5.2	head/neck	Head	1	IIC (T4b/N0/M0)	Nodular melanoma	Yes	10	No	Yes (mild/scanty)	Brisk	No	IIC	II	>=4	>=1	8.32307	8.32307	8.32307	Cutaneous	No	42	8%	MSR1	(8%)	p.E280K
MSR1	PD36486a	Missense/Inframe deletion	6.15384615384615	F	yes	65.08419	1.5	upper arm	Limbs	1	IIA (T2b/N0/M0)	Superficial spreading melanoma	Yes	4	No	Yes (unclassified)	Yes (Unclassified)	No	IIA	II	1-2	>=1	3.70430999999999	3.70430999999999	3.70430999999999	Cutaneous	No	42	8%	MSR1	(8%)	p.E132K
MSR1	PD36498a	Missense/Inframe deletion	10.9615384615385	F	yes	52.08761	1.1	back	Trunk	1	IB (T2a/N0/M0)	Superficial spreading melanoma	No	1	No	Not stated	Brisk	No	IB	I	1-2	>=1	4.28474	4.28474	4.28474	Cutaneous	No	42	8%	MSR1	(8%)	p.E105K
MSR1	PD36498a	Missense/Inframe deletion	10.9615384615385	F	yes	52.08761	1.1	back	Trunk	1	IB (T2a/N0/M0)	Superficial spreading melanoma	No	1	No	Not stated	Brisk	No	IB	I	1-2	>=1	4.28474	4.28474	4.28474	Cutaneous	No	42	8%	MSR1	(8%)	p.D15N
MSR1	PD36503a	Missense/Inframe deletion	3.84615384615385	F	yes	42.6475	2	upper arm	Limbs	1	IB (T2a/N0/M0)	Unclassified	No	2	No	Not stated	NonBrisk	Not stated	IB	I	1-2	>=1	7.436	7.436	7.436	Cutaneous	No	42	8%	MSR1	(8%)	p.N153I
MSR1	PD36510a	Missense/Inframe deletion	7.5	F	yes	45.13347	2.5	lower leg	Limbs	1	IIB (T3b/N0/M0)	Nodular melanoma	Yes	17.5	No	Not stated	Yes (Unclassified)	No	IIB	II	2-4	>=1	10.49692	10.49692	10.49692	Cutaneous	No	42	8%	MSR1	(8%)	p.P286L
MSR1	PD36518a	Nonsense/Splice/Frameshift	71.7307692307692	F	yes	49.08966	1.2	upper arm	Limbs	1	IB (T2a/N0/M0)	Superficial spreading melanoma	Not stated	NA	Not stated	Not stated	Not stated	Not stated	IB	I	1-2	NA	13.62903	13.62903	13.62903	Cutaneous	No	42	8%	MSR1	(8%)	p.Q126*
MSR1	PD36524a	Missense/Inframe deletion	2.11538461538462	M	no	59.58659	2	upper arm	Limbs	1	IIIB (T2a/N2c/M0)	Nodular melanoma	No	NA	No	Not stated	Not stated	No	IIIB	III	1-2	NA	8.15331999999999	8.15331999999999	8.15331999999999	Cutaneous	No	42	8%	MSR1	(8%)	p.P275L
MSR1	PD36543a	Missense/Inframe deletion	7.30769230769231	M	yes	64.03833	1.1	back	Trunk	1	IB (T2a/N0/M0)	Superficial spreading melanoma	No	1	Yes	Yes (moderate)	NonBrisk	No	IB	I	1-2	>=1	3.49624	3.49624	3.49624	Cutaneous	No	42	8%	MSR1	(8%)	p.P36S
MSR1	PD36557a	Missense/Inframe deletion	27.5	M	yes	75.34292	5	upper arm	Limbs	1	IIB (T4a/N0/M0)	Nodular melanoma	No	>10	No	Not stated	Absent	No	IIB	II	>=4	>=1	3.95893	3.95893	3.95893	Cutaneous	No	42	8%	MSR1	(8%)	p.R345K
MSR1	PD36561a	Missense/Inframe deletion	7.30769230769231	M	no	21.41821	0.3	chest	Trunk	1	IB (T1b/N0/M0)	Superficial spreading melanoma	No	1	Yes	Yes (moderate)	Brisk	Not stated	IB	I	<=1	>=1	5.05133	2.62286	5.05133	Cutaneous	No	42	8%	MSR1	(8%)	p.E175K
MSR1	PD36561a	Missense/Inframe deletion	7.30769230769231	M	no	21.41821	0.3	chest	Trunk	1	IB (T1b/N0/M0)	Superficial spreading melanoma	No	1	Yes	Yes (moderate)	Brisk	Not stated	IB	I	<=1	>=1	5.05133	2.62286	5.05133	Cutaneous	No	42	8%	MSR1	(8%)	p.G336E
MSR1	PD36582a	Missense/Inframe deletion	4.80769230769231	M	no	71.15127	7.4	back	Trunk	1	IIIA (T4a/N1a/M0)	Superficial spreading melanoma	No	5	No	Not stated	NonBrisk	No	IIIA	III	>=4	>=1	3.62491	3.05544	3.62491	Cutaneous	No	42	8%	MSR1	(8%)	p.G327E
MSR1	PD36596a	Missense/Inframe deletion	15.7692307692308	F	yes	54.63655	3.5	lower arm	Limbs	1	IIA (T3a/N0/M0)	Nodular melanoma	Not stated	1	Not stated	Not stated	Brisk	No	IIA	II	2-4	>=1	6.85558	6.85558	6.85558	Cutaneous	No	42	8%	MSR1	(8%)	p.S425F
MSR1	PD36599a	Missense/Inframe deletion	6.73076923076923	M	no	69.85078	2.5	back	Trunk	1	IIB (T3b/N0/M0)	Superficial spreading melanoma	Yes	>6	No	Not stated	NonBrisk	No	IIB	II	2-4	>=1	8.88981	8.88981	8.88981	Cutaneous	No	42	8%	MSR1	(8%)	p.M121I
MSR1	PD36599a	Missense/Inframe deletion	6.73076923076923	M	no	69.85078	2.5	back	Trunk	1	IIB (T3b/N0/M0)	Superficial spreading melanoma	Yes	>6	No	Not stated	NonBrisk	No	IIB	II	2-4	>=1	8.88981	8.88981	8.88981	Cutaneous	No	42	8%	MSR1	(8%)	p.R432W
MSR1	PD36601a	Nonsense/Splice/Frameshift	4.42307692307692	F	yes	33.25667	2	thigh	Limbs	1	IIIC (T2b/N2b/M0)	Superficial spreading melanoma	Yes	60	No	Yes (mild/scanty)	NonBrisk	No	IIIC	III	1-2	>=1	5.79056	5.79056	5.79056	Cutaneous	No	42	8%	MSR1	(8%)	p.R284*
MSR1	PD36605a	Missense/Inframe deletion	0.384615384615385	F	yes	34.53799	1.6	abdomen	Trunk	1	IB (T2a/N0/M0)	Superficial spreading melanoma	No	1.5	No	Yes (mild/scanty)	Yes (Unclassified)	No	IB	I	1-2	>=1	5.51129	5.51129	5.51129	Cutaneous	No	42	8%	MSR1	(8%)	p.G327E
MSR1	PD36611a	Missense/Inframe deletion	5	F	yes	63.02533	1.6	lower leg	Limbs	1	IB (T2a/N0/M0)	Superficial spreading melanoma	No	5	No	Not stated	NonBrisk	No	IB	I	1-2	>=1	3.32375	3.32375	3.32375	Cutaneous	No	42	8%	MSR1	(8%)	p.M131I
MSR1	PD36624a	Missense/Inframe deletion	17.6923076923077	F	yes	60.9911	4	head/neck	Head	1	IIA (T3a/N0/M0)	Superficial spreading melanoma	No	14	Yes	Yes (mild/scanty)	Absent	No	IIA	II	2-4	>=1	6.89117	6.89117	6.89117	Cutaneous	No	42	8%	MSR1	(8%)	p.L56F
MSR1	PD36632a	Missense/Inframe deletion	4.03846153846154	F	yes	42.6256	1.45	thigh	Limbs	1	IB (T2a/N0/M0)	Nodular melanoma	No	<1	No	Not stated	Absent	No	IB	I	1-2	<1	7.80287	7.80287	7.80287	Cutaneous	No	42	8%	MSR1	(8%)	p.P36S
MSR1	PD36636a	Missense/Inframe deletion	19.8076923076923	M	yes	73.95209	1.7	head/neck	Head	1	IB (T2a/N0/M0)	Lentigo maligna melanoma	No	3	No	Not stated	NonBrisk	No	IB	I	1-2	>=1	6.87201	3.42779	6.87201	Cutaneous	No	42	8%	MSR1	(8%)	p.E280K
MSR1	PD36663a	Missense/Inframe deletion	6.34615384615385	M	no	74.02601	10	back	Trunk	1	IIIB (T4b/N1a/M0)	Nodular melanoma	Yes	NA	No	No	Absent	No	IIIB	III	>=4	NA	1.07597	1.05681	1.07597	Cutaneous	No	42	8%	MSR1	(8%)	p.E239K
MSR1	PD36695a	Missense/Inframe deletion	12.5	M	yes	62.35455	2.6	lower arm	Limbs	1	IIB (T3b/N0/M0)	Unclassified	Yes	2	Not stated	Not stated	Yes (Unclassified)	No	IIB	II	2-4	>=1	5.02942999999999	5.02942999999999	5.02942999999999	Cutaneous	No	42	8%	MSR1	(8%)	p.P411L
MSR1	PD36697a	Missense/Inframe deletion	5.57692307692308	M	yes	51.72348	1.6	back	Trunk	1	IB (T2a/N0/M0)	Superficial spreading melanoma	No	<6	Yes	Not stated	NonBrisk	No	IB	I	1-2	>=1	5.3169	5.3169	5.3169	Cutaneous	No	42	8%	MSR1	(8%)	p.G306D
MSR1	PD36708a	Missense/Inframe deletion	6.53846153846154	F	yes	50.75975	4.5	arm unspecified	Limbs	1	IIB (T4a/N0/M0)	Nodular melanoma	No	16	No	No	Absent	No	IIB	II	>=4	>=1	2.42848	2.42848	2.42848	Cutaneous	No	42	8%	MSR1	(8%)	p.E19K
NF1	PD36213a	Nonsense/Splice/Frameshift	14.4230769230769	F	no	69.09514	3.2	upper arm	Limbs	1	IIIB (T3b/N1a/M0)	Nodular melanoma	Yes	7.5	No	Not stated	NonBrisk	No	IIIB	III	2-4	>=1	1.577	1.577	1.577	Cutaneous	No	51	10%	NF1	(10%)	Del_918
NF1	PD36218a	Nonsense/Splice/Frameshift	64.8076923076923	M	no	68.41068	8	head/neck	Head	1	IIB (T4a/N0/M0)	Nodular melanoma	No	2.5	No	Not stated	Not stated	Yes	IIB	II	>=4	>=1	1.53319	0.383300000000006	1.53319	Cutaneous	No	51	10%	NF1	(10%)	p.R440*
NF1	PD36220a	Missense/Inframe deletion	1.92307692307692	F	no	54.50513	1.6	lower leg	Limbs	1	IB (T2a/N0/M0)	Superficial spreading melanoma	No	2	No	Yes (moderate)	NonBrisk	No	IB	I	1-2	>=1	6.82547	2.68583	6.82547	Cutaneous	No	51	10%	NF1	(10%)	p.P2695L
NF1	PD36226a	Nonsense/Splice/Frameshift	9.23076923076923	M	no	72.97468	1.2	head/neck	Head	1	IIA (T2b/N0/M0)	Nodular melanoma	Yes	NA	Not stated	Not stated	Not stated	No	IIA	II	1-2	NA	9.28130999999999	9.28130999999999	9.28130999999999	Cutaneous	No	51	10%	NF1	(10%)	NF1_splice_361
NF1	PD36226a	Nonsense/Splice/Frameshift	9.23076923076923	M	no	72.97468	1.2	head/neck	Head	1	IIA (T2b/N0/M0)	Nodular melanoma	Yes	NA	Not stated	Not stated	Not stated	No	IIA	II	1-2	NA	9.28130999999999	9.28130999999999	9.28130999999999	Cutaneous	No	51	10%	NF1	(10%)	p.G455*
NF1	PD36234a	Nonsense/Splice/Frameshift	16.9230769230769	F	yes	65.07323	5.5	upper arm	Limbs	1	IIC (T4b/N0/M0)	Nodular melanoma	Yes	6	Not stated	Yes (moderate)	NonBrisk	No	IIC	II	>=4	>=1	12.71459	12.71459	12.71459	Cutaneous	No	51	10%	NF1	(10%)	p.W2075*
NF1	PD36250a	Nonsense/Splice/Frameshift	12.1153846153846	F	yes	73.06776	2	chest	Trunk	1	IB (T2a/N0/M0)	Nodular melanoma	No	6	No	Yes (mild/scanty)	NonBrisk	No	IB	I	1-2	>=1	8.18069999999999	8.18069999999999	8.18069999999999	Cutaneous	No	51	10%	NF1	(10%)	p.Q400*
NF1	PD36250a	Nonsense/Splice/Frameshift	12.1153846153846	F	yes	73.06776	2	chest	Trunk	1	IB (T2a/N0/M0)	Nodular melanoma	No	6	No	Yes (mild/scanty)	NonBrisk	No	IB	I	1-2	>=1	8.18069999999999	8.18069999999999	8.18069999999999	Cutaneous	No	51	10%	NF1	(10%)	p.Q2228*
NF1	PD36275a	Nonsense/Splice/Frameshift	17.6923076923077	M	yes	63.38124	3.5	head/neck	Head	1	IIA (T3a/N0/M0)	Superficial spreading melanoma	No	6	Yes	Not stated	Absent	No	IIA	II	2-4	>=1	3.01711	3.01711	3.01711	Cutaneous	No	51	10%	NF1	(10%)	p.Q531*
NF1	PD36275a	Nonsense/Splice/Frameshift	17.6923076923077	M	yes	63.38124	3.5	head/neck	Head	1	IIA (T3a/N0/M0)	Superficial spreading melanoma	No	6	Yes	Not stated	Absent	No	IIA	II	2-4	>=1	3.01711	3.01711	3.01711	Cutaneous	No	51	10%	NF1	(10%)	p.Q1395*
NF1	PD36293a	Nonsense/Splice/Frameshift	1.34615384615385	F	yes	59.11294	3.5	subungual	Other	1	IIB (T3b/N0/M0)	Acral lentiginous melanoma	Yes	NA	No	No	Absent	Yes	IIB	II	2-4	NA	7.53455999999999	7.53455999999999	7.53455999999999	Acral	Acral	51	10%	NF1	(10%)	Ins_946
NF1	PD36299a	Nonsense/Splice/Frameshift	5.19230769230769	M	yes	72.17249	2.4	back	Trunk	1	IIA (T3a/N0/M0)	Superficial spreading melanoma	No	2	No	Not stated	Brisk	No	IIA	II	2-4	>=1	5.49760000000001	5.49760000000001	5.49760000000001	Cutaneous	No	51	10%	NF1	(10%)	p.W336*
NF1	PD36300a	Missense/Inframe deletion	0.769230769230769	F	yes	62.77892	NA	cervix	Other	1	Not known (Not known/N0/M0) (not calculable as no Breslow level)	Unclassified	Not stated	2	Not stated	Not stated	Not stated	Not stated	NA	NA	NA	>=1	4.66803	4.66803	4.66803	Mucosal	Rare	51	10%	NF1	(10%)	p.M817V
NF1	PD36305a	Nonsense/Splice/Frameshift	19.2307692307692	M	yes	64.21082	2.02	head/neck	Head	1	IIA (T3a/N0/M0)	Lentigo maligna melanoma	No	10	Not stated	Not stated	Brisk	No	IIA	II	2-4	>=1	3.0527	3.0527	3.0527	Cutaneous	No	51	10%	NF1	(10%)	p.R2450*
NF1	PD36305a	Nonsense/Splice/Frameshift	19.2307692307692	M	yes	64.21082	2.02	head/neck	Head	1	IIA (T3a/N0/M0)	Lentigo maligna melanoma	No	10	Not stated	Not stated	Brisk	No	IIA	II	2-4	>=1	3.0527	3.0527	3.0527	Cutaneous	No	51	10%	NF1	(10%)	p.E2276*
NF1	PD36315a	Nonsense/Splice/Frameshift	39.2307692307692	M	yes	66.65298	2.1	head/neck	Head	1	IIA (T3a/N0/M0)	Superficial spreading melanoma	No	4	No	Not stated	NonBrisk	No	IIA	II	2-4	>=1	4.77755000000001	1.52224	4.77755000000001	Cutaneous	No	51	10%	NF1	(10%)	p.W1314*
NF1	PD36323a	Nonsense/Splice/Frameshift	22.6923076923077	F	yes	62.17933	6.8	back	Trunk	1	IIC (T4b/N0/M0)	Nodular melanoma	Yes	5	No	Not stated	NonBrisk	No	IIC	II	>=4	>=1	5.80972000000001	5.80972000000001	5.80972000000001	Cutaneous	No	51	10%	NF1	(10%)	Del_515
NF1	PD36326a	Nonsense/Splice/Frameshift	11.9230769230769	F	yes	69.42368	1.8	upper arm	Limbs	1	IB (T2a/N0/M0)	Superficial spreading melanoma	No	2	Yes	Not stated	Absent	No	IB	I	1-2	>=1	6.66392999999999	6.66392999999999	6.66392999999999	Cutaneous	No	51	10%	NF1	(10%)	p.E217*
NF1	PD36329a	Nonsense/Splice/Frameshift	40.1923076923077	M	no	70.43942	6	head/neck	Head	1	IIC (T4b/N0/M0)	Superficial spreading melanoma	Yes	20	Yes	Not stated	Absent	Yes	IIC	II	>=4	>=1	4.85695	4.27379000000001	4.85695	Cutaneous	No	51	10%	NF1	(10%)	p.Q1763*
NF1	PD36330a	Nonsense/Splice/Frameshift	10.7692307692308	F	yes	69.93566	4.5	thigh	Limbs	1	IIB (T4a/N0/M0)	Nodular melanoma	Not stated	NA	Not stated	Not stated	Not stated	Not stated	IIB	II	>=4	NA	6.5818	6.5818	6.5818	Cutaneous	No	51	10%	NF1	(10%)	p.Q347*
NF1	PD36334a	Nonsense/Splice/Frameshift	31.9230769230769	M	no	79.75633	4.3	nodal with no known primary	Other	1	IIIB (T4a/N1b/M0)	Nodal primary melanoma	No	6	No	Yes (unclassified)	Yes (Unclassified)	Yes	IIIB	III	>=4	>=1	9.42916	4.35866	9.42916	Unknown	No	51	10%	NF1	(10%)	p.E1790*
NF1	PD36341a	Nonsense/Splice/Frameshift	3.46153846153846	F	yes	45.38261	4.2	knee	Limbs	1	IIB (T4a/N0/M0)	Superficial spreading melanoma	No	3	No	Yes (mild/scanty)	NonBrisk	No	IIB	II	>=4	>=1	7.15401	5.88912	7.15401	Cutaneous	No	51	10%	NF1	(10%)	p.Y433*
NF1	PD36357a	Missense/Inframe deletion	4.23076923076923	M	no	74.31075	1.9	chest	Trunk	1	IB (T2a/N0/M0)	Nodular melanoma	No	2.5	No	Not stated	Brisk	Yes	IB	I	1-2	>=1	3.30732	3.29363000000001	3.30732	Cutaneous	No	51	10%	NF1	(10%)	p.K2224Q
NF1	PD36386a	Nonsense/Splice/Frameshift	7.11538461538461	M	yes	58.1629	2	back	Trunk	1	IB (T2a/N0/M0)	Nodular melanoma	No	7	No	Yes (heavy/dense)	Brisk	No	IB	I	1-2	>=1	4.75017	4.75017	4.75017	Cutaneous	No	51	10%	NF1	(10%)	NF1_splice_934
NF1	PD36391a	Missense/Inframe deletion	5.76923076923077	M	no	59.44969	1.2	lower arm	Limbs	1	IB (T2a/N0/M0)	Superficial spreading melanoma	No	NA	No	Not stated	Not stated	No	IB	I	1-2	NA	9.01848	9.01848	9.01848	Cutaneous	No	51	10%	NF1	(10%)	p.H588Y
NF1	PD36396a	Nonsense/Splice/Frameshift	9.42307692307692	M	no	70.59274	1.3	back	Trunk	1	IIIA (T2a/N1a/M0)	Superficial spreading melanoma	No	8	No	Not stated	NonBrisk	No	IIIA	III	1-2	>=1	3.18411999999999	2.45859999999999	3.18411999999999	Cutaneous	No	51	10%	NF1	(10%)	p.Q531*
NF1	PD36397a	Missense/Inframe deletion	10.9615384615385	M	yes	36.64613	NA	nodal with no known primary	Other	1	IIIB or IIIC (Not known/N2b/M0) (non skin tumour so Breslow level is not applicable)	Nodal primary melanoma	Not stated	15	Not stated	Not stated	Not stated	Not stated	IIIB	III	NA	>=1	2.46407	2.46407	2.46407	Unknown	No	51	10%	NF1	(10%)	p.L1562I
NF1	PD36400a	Missense/Inframe deletion	21.7307692307692	F	yes	52.98289	1.45	lower arm	Limbs	1	IB (T2a/N0/M0)	Superficial spreading melanoma	No	4	No	Yes (moderate)	NonBrisk	No	IB	I	1-2	>=1	3.6742	3.6742	3.6742	Cutaneous	No	51	10%	NF1	(10%)	p.E2207K
NF1	PD36416a	Nonsense/Splice/Frameshift	5.19230769230769	F	no	47.91239	2.2	lower arm	Limbs	1	IIIC (T3a/N3/M0)	Nodular melanoma	No	3.5	No	No	Absent	Yes	IIIC	III	2-4	>=1	5.30869	2.75701	5.30869	Cutaneous	No	51	10%	NF1	(10%)	NF1_splice_504
NF1	PD36417a	Nonsense/Splice/Frameshift	17.5	M	yes	67.2553	2.6	head/neck	Head	1	IIA (T3a/N0/M0)	Unclassified	No	6.5	No	Not stated	Brisk	No	IIA	II	2-4	>=1	4.09308999999999	4.09308999999999	4.09308999999999	Cutaneous	No	51	10%	NF1	(10%)	p.W223*
NF1	PD36423a	Nonsense/Splice/Frameshift	18.4615384615385	M	yes	66.06434	2.3	back	Trunk	1	IIA (T3a/N0/M0)	Nodular melanoma	No	25	No	Not stated	NonBrisk	No	IIA	II	2-4	>=1	4.17796	4.17796	4.17796	Cutaneous	No	51	10%	NF1	(10%)	p.E91*
NF1	PD36441a	Missense/Inframe deletion	7.5	F	yes	69.30322	3.2	back	Trunk	1	IIA (T3a/N0/M0)	Superficial spreading melanoma	No	1	No	Not stated	NonBrisk	No	IIA	II	2-4	>=1	4.39698	4.39698	4.39698	Cutaneous	No	51	10%	NF1	(10%)	p.S139F
NF1	PD36449a	Nonsense/Splice/Frameshift	21.5384615384615	F	no	73.94935	2	lower leg	Limbs	1	IIA (T2b/N0/M0)	Superficial spreading melanoma	Yes	2.5	No	No	Absent	No	IIA	II	1-2	>=1	1.46475000000001	1.46201000000001	1.46475000000001	Cutaneous	No	51	10%	NF1	(10%)	p.Q959*
NF1	PD36453a	Missense/Inframe deletion	12.8846153846154	M	yes	62.73785	0.8	lower arm	Limbs	1	IB (T1b/N0/M0)	Superficial spreading melanoma	No	1	Not stated	Not stated	NonBrisk	Not stated	IB	I	<=1	>=1	5.47297	5.47297	5.47297	Cutaneous	No	51	10%	NF1	(10%)	p.R1204W
NF1	PD36454a	Missense/Inframe deletion	12.1153846153846	M	no	72.22724	5.4	head/neck	Head	1	IIIB (T4a/N1b/M0)	Nodular melanoma	No	4	No	Not stated	Absent	No	IIIB	III	>=4	>=1	5.93292000000001	1.14716	5.93292000000001	Cutaneous	No	51	10%	NF1	(10%)	p.S413L
NF1	PD36461a	Nonsense/Splice/Frameshift	6.34615384615385	M	no	65.25668	3.2	chest	Trunk	1	IIIB (T3a/N2c/M0)	Unclassified	No	4	No	No	Absent	No	IIIB	III	2-4	>=1	5.60163	5.19369999999999	5.60163	Cutaneous	No	51	10%	NF1	(10%)	p.R1362*
NF1	PD36474a	Nonsense/Splice/Frameshift	54.0384615384615	M	no	75.72895	5.2	head/neck	Head	1	IIC (T4b/N0/M0)	Nodular melanoma	Yes	10	No	Yes (mild/scanty)	Brisk	No	IIC	II	>=4	>=1	8.32307	8.32307	8.32307	Cutaneous	No	51	10%	NF1	(10%)	NF1_splice_178
NF1	PD36474a	Nonsense/Splice/Frameshift	54.0384615384615	M	no	75.72895	5.2	head/neck	Head	1	IIC (T4b/N0/M0)	Nodular melanoma	Yes	10	No	Yes (mild/scanty)	Brisk	No	IIC	II	>=4	>=1	8.32307	8.32307	8.32307	Cutaneous	No	51	10%	NF1	(10%)	p.Q1188*
NF1	PD36489a	Nonsense/Splice/Frameshift	35.5769230769231	M	yes	61.75496	2.5	head/neck	Head	1	IIA (T3a/N0/M0)	Superficial spreading melanoma	No	1.5	No	Not stated	Brisk	No	IIA	II	2-4	>=1	5.95483	5.95483	5.95483	Cutaneous	No	51	10%	NF1	(10%)	NF1_splice_154
NF1	PD36489a	Nonsense/Splice/Frameshift	35.5769230769231	M	yes	61.75496	2.5	head/neck	Head	1	IIA (T3a/N0/M0)	Superficial spreading melanoma	No	1.5	No	Not stated	Brisk	No	IIA	II	2-4	>=1	5.95483	5.95483	5.95483	Cutaneous	No	51	10%	NF1	(10%)	p.R416*
NF1	PD36495a	Nonsense/Splice/Frameshift	8.46153846153846	F	no	48.51472	1.1	back	Trunk	1	IB (T2a/N0/M0)	Superficial spreading melanoma	No	2	No	Not stated	NonBrisk	No	IB	I	1-2	>=1	5.9603	5.49486	5.9603	Cutaneous	No	51	10%	NF1	(10%)	NF1_splice_628
NF1	PD36497a	Nonsense/Splice/Frameshift	14.0384615384615	M	yes	73.47296	3.5	chest	Trunk	1	IIA (T3a/N0/M0)	Superficial spreading melanoma	No	1	No	Not stated	Brisk	No	IIA	II	2-4	>=1	5.09515	5.09515	5.09515	Cutaneous	No	51	10%	NF1	(10%)	p.R1362*
NF1	PD36498a	Missense/Inframe deletion	10.9615384615385	F	yes	52.08761	1.1	back	Trunk	1	IB (T2a/N0/M0)	Superficial spreading melanoma	No	1	No	Not stated	Brisk	No	IB	I	1-2	>=1	4.28474	4.28474	4.28474	Cutaneous	No	51	10%	NF1	(10%)	p.V1909A
NF1	PD36504a	Missense/Inframe deletion	2.11538461538462	F	yes	39.84942	2.29	knee	Limbs	1	IIA (T3a/N0/M0)	Nodular melanoma	Not stated	<1	Not stated	Not stated	Not stated	No	IIA	II	2-4	<1	8.32854	1.36619	8.32854	Cutaneous	No	51	10%	NF1	(10%)	p.E775K
NF1	PD36511a	Missense/Inframe deletion	0.961538461538461	F	yes	53.33607	3.5	vulval	Other	1	IIB (T3b/N0/M0)	Superficial spreading melanoma	Yes	6	Not stated	Yes (moderate)	NonBrisk	No	IIB	II	2-4	>=1	8.41068	2.16016	8.41068	Other_rare	Rare	51	10%	NF1	(10%)	p.L345F
NF1	PD36517a	Nonsense/Splice/Frameshift	1.15384615384615	F	yes	64.42984	NA	nodal with no known primary	Other	1	IIIB or IIIC (Not known/N1b/M0) (non skin tumour so Breslow level is not applicable)	Nodal primary melanoma	Not stated	6	Not stated	Not stated	Not stated	Not stated	IIIB	III	NA	>=1	9.42094	9.42094	9.42094	Unknown	No	51	10%	NF1	(10%)	NF1_splice_276
NF1	PD36518a	Missense/Inframe deletion	71.7307692307692	F	yes	49.08966	1.2	upper arm	Limbs	1	IB (T2a/N0/M0)	Superficial spreading melanoma	Not stated	NA	Not stated	Not stated	Not stated	Not stated	IB	I	1-2	NA	13.62903	13.62903	13.62903	Cutaneous	No	51	10%	NF1	(10%)	p.R1250W
NF1	PD36529a	Nonsense/Splice/Frameshift	5.38461538461538	F	yes	37.24298	1.9	chest	Trunk	1	IB (T2a/N0/M0)	Unclassified	Not stated	NA	Not stated	Not stated	Not stated	No	IB	I	1-2	NA	13.04039	13.04039	13.04039	Cutaneous	No	51	10%	NF1	(10%)	NF1_splice_158
NF1	PD36545a	Nonsense/Splice/Frameshift	5.57692307692308	M	no	55.67419	2	back	Trunk	1	IIA (T2b/N0/M0)	Nodular melanoma	Yes	0	No	Not stated	Brisk	No	IIA	II	1-2	<1	3.60301999999999	3.14032	3.60301999999999	Cutaneous	No	51	10%	NF1	(10%)	NF1_splice_525
NF1	PD36552a	Missense/Inframe deletion	4.42307692307692	M	yes	67.26626	1.1	back	Trunk	1	IB (T2a/N0/M0)	Nodular melanoma	No	1	Yes	Not stated	NonBrisk	No	IB	I	1-2	>=1	2.34907	2.34907	2.34907	Cutaneous	No	51	10%	NF1	(10%)	p.R135W
NF1	PD36557a	Nonsense/Splice/Frameshift	27.5	M	yes	75.34292	5	upper arm	Limbs	1	IIB (T4a/N0/M0)	Nodular melanoma	No	>10	No	Not stated	Absent	No	IIB	II	>=4	>=1	3.95893	3.95893	3.95893	Cutaneous	No	51	10%	NF1	(10%)	p.Q1336*
NF1	PD36557a	Nonsense/Splice/Frameshift	27.5	M	yes	75.34292	5	upper arm	Limbs	1	IIB (T4a/N0/M0)	Nodular melanoma	No	>10	No	Not stated	Absent	No	IIB	II	>=4	>=1	3.95893	3.95893	3.95893	Cutaneous	No	51	10%	NF1	(10%)	p.Q1188*
NF1	PD36627a	Nonsense/Splice/Frameshift	16.1538461538462	M	yes	69.87543	5	head/neck	Head	1	IIB (T4a/N0/M0)	Nodular melanoma	No	7	No	Yes (moderate)	NonBrisk	No	IIB	II	>=4	>=1	10.79535	10.79535	10.79535	Cutaneous	No	51	10%	NF1	(10%)	p.R1241*
NF1	PD36636a	Missense/Inframe deletion	19.8076923076923	M	yes	73.95209	1.7	head/neck	Head	1	IB (T2a/N0/M0)	Lentigo maligna melanoma	No	3	No	Not stated	NonBrisk	No	IB	I	1-2	>=1	6.87201	3.42779	6.87201	Cutaneous	No	51	10%	NF1	(10%)	p.P1548L
NF1	PD36669a	Missense/Inframe deletion	1.92307692307692	F	no	73.65366	1	abdomen	Trunk	1	IB (T1b/N0/M0)	Superficial spreading melanoma	No	2	No	Yes (mild/scanty)	NonBrisk	No	IB	I	<=1	>=1	1.21561	1.21561	1.21561	Cutaneous	No	51	10%	NF1	(10%)	p.T770P
NF1	PD36682a	Nonsense/Splice/Frameshift	16.9230769230769	M	no	68.82683	15	back	Trunk	1	IIB (T4a/N0/M0)	Lentigo maligna melanoma	Not stated	8	Not stated	Not stated	NonBrisk	No	IIB	II	>=4	>=1	3.02807	0.939080000000004	3.02807	Cutaneous	No	51	10%	NF1	(10%)	p.R1241*
NF1	PD36701a	Nonsense/Splice/Frameshift	18.0769230769231	M	yes	43.70431	4.4	back	Trunk	1	IIB (T4a/N0/M0)	Nodular melanoma	No	5	No	Yes (mild/scanty)	NonBrisk	No	IIB	II	>=4	>=1	9.77413	9.77413	9.77413	Cutaneous	No	51	10%	NF1	(10%)	p.L901*
NF1	PD36711a	Missense/Inframe deletion	2.11538461538462	F	no	67.09651	5.5	vulval	Other	1	IIC (T4b/N0/M0)	Amelanotic melanoma	Yes	75	Not stated	Not stated	Not stated	No	IIC	II	>=4	>=1	2.62012	2.34086000000001	2.62012	Other_rare	Rare	51	10%	NF1	(10%)	p.M1035V
NRAS	PD36168a	Hotspot	4.23076923076923	F	no	65.94935	1.15	upper arm	Limbs	1	IB (T2a/N0/M0)	Superficial spreading melanoma	No	12	No	Yes (mild/scanty)	NonBrisk	No	IB	I	1-2	>=1	9.94661000000001	9.94661000000001	9.94661000000001	Cutaneous	No	150	29%	NRAS	(29%)	p.Q61R
NRAS	PD36169a	Hotspot	5.38461538461538	F	yes	55.66325	1.5	lower leg	Limbs	1	IB (T2a/N0/M0)	Superficial spreading melanoma	Not stated	1	Yes	Yes (mild/scanty)	NonBrisk	No	IB	I	1-2	>=1	11.52909	11.52909	11.52909	Cutaneous	No	150	29%	NRAS	(29%)	p.Q61R
NRAS	PD36170a	Hotspot	2.5	M	no	54.38467	2.2	head/neck	Head	1	IIA (T3a/N0/M0)	Nodular melanoma	Not stated	<1	Not stated	Yes (mild/scanty)	NonBrisk	Not stated	IIA	II	2-4	<1	14.48049	14.14373	14.48049	Cutaneous	No	150	29%	NRAS	(29%)	p.Q61R
NRAS	PD36171a	Hotspot	3.84615384615385	M	no	75.20055	2.6	upper arm	Limbs	1	IIA (T3a/N0/M0)	Nodular melanoma	Not stated	1.5	Not stated	Yes (mild/scanty)	NonBrisk	Not stated	IIA	II	2-4	>=1	2.81451	2.75153999999999	2.81451	Cutaneous	No	150	29%	NRAS	(29%)	p.G13R
NRAS	PD36172a	Hotspot	2.88461538461538	M	no	67.38398	2.5	back	Trunk	1	IIA (T3a/N0/M0)	Superficial spreading melanoma	No	1	No	No	Absent	No	IIA	II	2-4	>=1	8.91992	8.91992	8.91992	Cutaneous	No	150	29%	NRAS	(29%)	p.Q61R
NRAS	PD36174a	Hotspot	3.84615384615385	F	no	67.6386	1.4	upper arm	Limbs	1	IB (T2a/N0/M0)	Nodular melanoma	Not stated	<1	Not stated	Yes (heavy/dense)	Brisk	No	IB	I	1-2	<1	5.36619	5.21835	5.36619	Cutaneous	No	150	29%	NRAS	(29%)	p.Q61R
NRAS	PD36176a	Hotspot	5.19230769230769	F	no	47.30185	1.5	head/neck	Head	1	IB (T2a/N0/M0)	Nodular melanoma	No	<1	No	Not stated	Not stated	No	IB	I	1-2	<1	1.78234	1.5551	1.78234	Cutaneous	No	150	29%	NRAS	(29%)	p.Q61R
NRAS	PD36182a	Hotspot	5	M	yes	56.76934	3.3	back	Trunk	1	IIA (T3a/N0/M0)	Nodular melanoma	Not stated	<1	Not stated	Not stated	Not stated	Not stated	IIA	II	2-4	<1	8.1232	8.1232	8.1232	Cutaneous	No	150	29%	NRAS	(29%)	p.Q61R
NRAS	PD36207a	Hotspot	5.19230769230769	M	yes	61.37714	4.4	head/neck	Head	1	IIC (T4b/N0/M0)	Nodular melanoma	Yes	<1	No	Not stated	Not stated	No	IIC	II	>=4	<1	8.95003	8.95003	8.95003	Cutaneous	No	150	29%	NRAS	(29%)	p.Q61R
NRAS	PD36208a	Hotspot	2.30769230769231	M	yes	57.31964	1.5	back	Trunk	1	IB (T2a/N0/M0)	Superficial spreading melanoma	No	1.5	No	Not stated	NonBrisk	No	IB	I	1-2	>=1	8.20261	8.20261	8.20261	Cutaneous	No	150	29%	NRAS	(29%)	p.Q61R
NRAS	PD36209a	Hotspot	1.73076923076923	M	no	75.89323	3.4	back	Trunk	1	IIB (T3b/N0/M0)	Nodular melanoma	Yes	4	No	Not stated	NonBrisk	No	IIB	II	2-4	>=1	8.57494	8.57494	8.57494	Cutaneous	No	150	29%	NRAS	(29%)	p.Q61R
NRAS	PD36213a	Hotspot	14.4230769230769	F	no	69.09514	3.2	upper arm	Limbs	1	IIIB (T3b/N1a/M0)	Nodular melanoma	Yes	7.5	No	Not stated	NonBrisk	No	IIIB	III	2-4	>=1	1.577	1.577	1.577	Cutaneous	No	150	29%	NRAS	(29%)	p.G12S
NRAS	PD36213a	Hotspot	14.4230769230769	F	no	69.09514	3.2	upper arm	Limbs	1	IIIB (T3b/N1a/M0)	Nodular melanoma	Yes	7.5	No	Not stated	NonBrisk	No	IIIB	III	2-4	>=1	1.577	1.577	1.577	Cutaneous	No	150	29%	NRAS	(29%)	p.G12D
NRAS	PD36217a	Hotspot	1.53846153846154	M	no	35.2115	1.34	back	Trunk	1	IB (T2a/N0/M0)	Superficial spreading melanoma	No	<0.5	No	Not stated	Not stated	No	IB	I	1-2	>=1	2.61738	2.36824	2.61738	Cutaneous	No	150	29%	NRAS	(29%)	p.Q61K
NRAS	PD36227a	Hotspot	2.88461538461538	M	yes	58.84189	2.1	lower leg	Limbs	1	IIA (T3a/N0/M0)	Superficial spreading melanoma	No	4	No	Yes (heavy/dense)	NonBrisk	No	IIA	II	2-4	>=1	11.2772	11.2772	11.2772	Cutaneous	No	150	29%	NRAS	(29%)	p.Q61K
NRAS	PD36229a	Hotspot	3.46153846153846	M	no	64.3833	5.51	upper arm	Limbs	1	IIIB (T4b/N1a/M0)	Superficial spreading melanoma	Yes	>5	Yes	Yes (unclassified)	Yes (Unclassified)	No	IIIB	III	>=4	>=1	3.02257999999999	2.98698999999999	3.02257999999999	Cutaneous	No	150	29%	NRAS	(29%)	p.Q61R
NRAS	PD36230a	Hotspot	5.96153846153846	F	yes	58.51609	1.3	back	Trunk	1	IIA (T2b/N0/M0)	Superficial spreading melanoma	Yes	3	No	Not stated	Not stated	No	IIA	II	1-2	>=1	6.93771	6.93771	6.93771	Cutaneous	No	150	29%	NRAS	(29%)	p.Q61R
NRAS	PD36231a	Hotspot	4.42307692307692	F	no	45.56331	2.8	thigh	Limbs	1	IIB (T3b/N0/M0)	Nodular melanoma	Yes	16.5	Not stated	Not stated	Not stated	No	IIB	II	2-4	>=1	2.85284	1.27858	2.85284	Cutaneous	No	150	29%	NRAS	(29%)	p.Q61H
NRAS	PD36233a	Hotspot	2.88461538461538	F	no	45.96851	2.7	thigh	Limbs	1	IIA (T3a/N0/M0)	Superficial spreading melanoma	No	15	No	No	Absent	No	IIA	II	2-4	>=1	1.23478	0.473649999999999	1.23478	Cutaneous	No	150	29%	NRAS	(29%)	p.Q61R
NRAS	PD36234a	Hotspot	16.9230769230769	F	yes	65.07323	5.5	upper arm	Limbs	1	IIC (T4b/N0/M0)	Nodular melanoma	Yes	6	Not stated	Yes (moderate)	NonBrisk	No	IIC	II	>=4	>=1	12.71459	12.71459	12.71459	Cutaneous	No	150	29%	NRAS	(29%)	p.Q61R
NRAS	PD36239a	Hotspot	4.03846153846154	F	no	52.4271	2	lower leg	Limbs	1	IB (T2a/N0/M0)	Superficial spreading melanoma	Not stated	3	Not stated	Yes (moderate)	NonBrisk	No	IB	I	1-2	>=1	8.27105	8.27105	8.27105	Cutaneous	No	150	29%	NRAS	(29%)	p.Q61K
NRAS	PD36243a	Hotspot	10.1923076923077	M	yes	43.4579	2.5	upper arm	Limbs	1	IIIB (T3a/N2c/M0)	Nodular melanoma	No	6	No	Yes (mild/scanty)	NonBrisk	No	IIIB	III	2-4	>=1	9.76044	6.25325	9.76044	Cutaneous	No	150	29%	NRAS	(29%)	p.Q61R
NRAS	PD36249a	Hotspot	2.88461538461538	F	no	40.27105	5	head/neck	Head	1	IIC (T4b/N0/M0)	Superficial spreading melanoma	Yes	10	No	Yes (mild/scanty)	Absent	No	IIC	II	>=4	>=1	3.55645999999999	2.59274	3.55645999999999	Cutaneous	No	150	29%	NRAS	(29%)	p.Q61K
NRAS	PD36259a	Hotspot	13.0769230769231	M	yes	49.52224	4	hand	Other	1	IIIA (T3a/N1a/M0)	Superficial spreading melanoma with spitzoid features	No	6	No	Yes (mild/scanty)	NonBrisk	No	IIIA	III	2-4	>=1	2.98974	2.98974	2.98974	Cutaneous	No	150	29%	NRAS	(29%)	p.Q61H
NRAS	PD36266a	Hotspot	8.84615384615385	M	yes	69.53046	1.6	flank	Trunk	1	IB (T2a/N0/M0)	Superficial spreading melanoma	No	10	No	Not stated	NonBrisk	No	IB	I	1-2	>=1	2.76249	2.76249	2.76249	Cutaneous	No	150	29%	NRAS	(29%)	p.Q61R
NRAS	PD36267a	Hotspot	9.42307692307692	F	no	74.85011	NA	nodal with no known primary	Other	1	IIIB or IIIC (Not known/N2b/M0) (non skin tumour so Breslow level is not applicable)	Nodal primary melanoma	Not stated	NA	Not stated	Not stated	Not stated	Not stated	IIIB	III	NA	NA	0.930869999999999	0.862409999999997	0.930869999999999	Unknown	No	150	29%	NRAS	(29%)	p.Q61R
NRAS	PD36281a	Hotspot	15	M	yes	73.32238	3.3	head/neck	Head	1	IIB (T3b/N0/M0)	Nodular melanoma	Yes	10	No	Not stated	Absent	No	IIB	II	2-4	>=1	2.15742	2.15742	2.15742	Cutaneous	No	150	29%	NRAS	(29%)	p.Q61K
NRAS	PD36286a	Hotspot	3.07692307692308	F	yes	69.59343	1.2	upper arm	Limbs	1	IB (T2a/N0/M0)	Superficial spreading melanoma	No	1	No	Not stated	Absent	No	IB	I	1-2	>=1	3.00069000000001	3.00069000000001	3.00069000000001	Cutaneous	No	150	29%	NRAS	(29%)	p.Q61R
NRAS	PD36290a	Hotspot	15.3846153846154	M	no	74.77345	NA	nodal with no known primary	Other	1	IIIB or IIIC (Not known/N1b/M0) (non skin tumour so Breslow level is not applicable)	Nodal primary melanoma	Not stated	NA	Not stated	Not stated	Not stated	Not stated	IIIB	III	NA	NA	9.40451	9.40451	9.40451	Unknown	No	150	29%	NRAS	(29%)	p.G12S
NRAS	PD36291a	Hotspot	1.73076923076923	M	yes	50.29706	4	back	Trunk	1	IIA (T3a/N0/M0)	Superficial spreading melanoma	No	4	No	Yes (mild/scanty)	NonBrisk	No	IIA	II	2-4	>=1	8.70089	8.70089	8.70089	Cutaneous	No	150	29%	NRAS	(29%)	p.Q61K
NRAS	PD36295a	Hotspot	3.65384615384615	F	yes	64.18343	2.1	lower leg	Limbs	1	IIB (T3b/N0/M0)	Nodular melanoma	Yes	6	No	Yes (unclassified)	Yes (Unclassified)	No	IIB	II	2-4	>=1	7.58933	7.58933	7.58933	Cutaneous	No	150	29%	NRAS	(29%)	p.Q61K
NRAS	PD36301a	Hotspot	5.38461538461538	F	no	61.66461	4	vulval	Other	1	IIB (T3b/N0/M0)	Mucosal melanoma	Yes	24	No	Not stated	NonBrisk	No	IIB	II	2-4	>=1	3.11841999999999	1.44833	3.11841999999999	Mucosal	Rare	150	29%	NRAS	(29%)	p.Q61R
NRAS	PD36303a	Hotspot	5.76923076923077	M	yes	62.85284	1.5	back	Trunk	1	IB (T2a/N0/M0)	Superficial spreading melanoma	No	<1	No	Not stated	Brisk	No	IB	I	1-2	<1	4.35317999999999	4.35317999999999	4.35317999999999	Cutaneous	No	150	29%	NRAS	(29%)	p.Q61R
NRAS	PD36306a	Hotspot	9.61538461538461	F	yes	70.6694	1.1	hand	Other	1	IB (T2a/N0/M0)	Superficial spreading melanoma	No	1	No	Yes (mild/scanty)	NonBrisk	No	IB	I	1-2	>=1	3.17044	3.17044	3.17044	Cutaneous	No	150	29%	NRAS	(29%)	p.Q61K
NRAS	PD36309a	Hotspot	7.11538461538461	F	yes	65.38535	2.3	lower leg	Limbs	1	IIB (T3b/N0/M0)	Nodular melanoma	Yes	6	No	Yes (mild/scanty)	NonBrisk	No	IIB	II	2-4	>=1	1.22929999999999	1.22929999999999	1.22929999999999	Cutaneous	No	150	29%	NRAS	(29%)	p.G13R
NRAS	PD36312a	Hotspot	8.07692307692308	F	no	64.31485	2.8	thigh	Limbs	1	IIB (T3b/N0/M0)	Superficial spreading melanoma	Yes	15	No	Not stated	Brisk	No	IIB	II	2-4	>=1	3.21423999999999	2.92402999999999	3.21423999999999	Cutaneous	No	150	29%	NRAS	(29%)	p.Q61R
NRAS	PD36313a	Hotspot	2.88461538461538	M	no	48.99932	5.1	lower leg	Limbs	1	IIIC (T4b/N3/M0)	Superficial spreading melanoma	Yes	11	Yes	Yes (moderate)	NonBrisk	No	IIIC	III	>=4	>=1	5.63723	1.54688	5.63723	Cutaneous	No	150	29%	NRAS	(29%)	p.Q61R
NRAS	PD36320a	Hotspot	1.92307692307692	M	yes	58.57358	1.9	back	Trunk	1	IIIA (T2a/N1a/M0)	Superficial spreading melanoma	No	2	Yes	Not stated	NonBrisk	No	IIIA	III	1-2	>=1	2.47228	2.47228	2.47228	Cutaneous	No	150	29%	NRAS	(29%)	p.Q61R
NRAS	PD36328a	Hotspot	6.73076923076923	F	yes	56.72279	3.01	lower leg	Limbs	1	IIA (T3a/N0/M0)	Nodular melanoma	No	5	No	Not stated	NonBrisk	No	IIA	II	2-4	>=1	6.72143	6.72143	6.72143	Cutaneous	No	150	29%	NRAS	(29%)	p.Q61R
NRAS	PD36331a	Hotspot	9.23076923076923	M	yes	58.9514	1.3	head/neck	Head	1	IB (T2a/N0/M0)	Superficial spreading melanoma	No	4	Yes	Not stated	Not stated	No	IB	I	1-2	>=1	6.70500000000001	6.70500000000001	6.70500000000001	Cutaneous	No	150	29%	NRAS	(29%)	p.Q61R
NRAS	PD36336a	Hotspot	5.19230769230769	F	yes	65.28405	1	lower leg	Limbs	1	IB (T1b/N0/M0)	Superficial spreading melanoma	Not stated	2.5	Not stated	Not stated	Not stated	No	IB	I	<=1	>=1	6.56537	6.56537	6.56537	Cutaneous	No	150	29%	NRAS	(29%)	p.Q61K
NRAS	PD36337a	Hotspot	5.96153846153846	F	yes	55.75085	1.4	back	Trunk	1	IB (T2a/N0/M0)	Nodular melanoma	No	5	No	Not stated	Yes (Unclassified)	No	IB	I	1-2	>=1	6.67215	6.67215	6.67215	Cutaneous	No	150	29%	NRAS	(29%)	p.Q61K
NRAS	PD36338a	Hotspot	3.07692307692308	F	yes	70.85011	4.5	lower leg	Limbs	1	IIB (T4a/N0/M0)	Unclassified	No	NA	Not stated	Not stated	Not stated	Not stated	IIB	II	>=4	NA	3.10198	3.10198	3.10198	Cutaneous	No	150	29%	NRAS	(29%)	p.Q61R
NRAS	PD36343a	Hotspot	5.96153846153846	M	yes	62.88022	1.9	back	Trunk	1	IB (T2a/N0/M0)	Superficial spreading melanoma	No	2	No	Not stated	Not stated	No	IB	I	1-2	>=1	6.59274	6.59274	6.59274	Cutaneous	No	150	29%	NRAS	(29%)	p.Q61R
NRAS	PD36346a	Hotspot	4.80769230769231	F	yes	59.87954	2.9	lower leg	Limbs	1	IIA (T3a/N0/M0)	Superficial spreading melanoma	No	2	No	Not stated	NonBrisk	No	IIA	II	2-4	>=1	7.40862000000001	7.40862000000001	7.40862000000001	Cutaneous	No	150	29%	NRAS	(29%)	p.Q61R
NRAS	PD36349a	Hotspot	1.53846153846154	F	yes	48.47639	2.25	lower leg	Limbs	1	IIA (T3a/N0/M0)	Nodular melanoma	No	1	No	Not stated	NonBrisk	No	IIA	II	2-4	>=1	5.9603	5.9603	5.9603	Cutaneous	No	150	29%	NRAS	(29%)	p.Q61K
NRAS	PD36362a	Hotspot	15.7692307692308	M	yes	56.50103	1.17	lower arm	Limbs	1	IIA (T2b/N0/M0)	Superficial spreading melanoma	Yes	1.5	Not stated	Yes (unclassified)	Yes (Unclassified)	No	IIA	II	1-2	>=1	8.01917	8.01917	8.01917	Cutaneous	No	150	29%	NRAS	(29%)	p.Q61R
NRAS	PD36366a	Hotspot	1.15384615384615	M	no	62.45037	1	upper arm	Limbs	1	IA (T1a/N0/M0)	Nodular melanoma	No	NA	No	Not stated	Not stated	No	IA	I	<=1	NA	2.7844	2.67489	2.7844	Cutaneous	No	150	29%	NRAS	(29%)	p.Q61R
NRAS	PD36369a	Hotspot	13.0769230769231	M	no	72.43806	3.2	back	Trunk	1	IIA (T3a/N0/M0)	Nodular melanoma	No	9	No	Not stated	NonBrisk	No	IIA	II	2-4	>=1	11.4935	7.43326	11.4935	Cutaneous	No	150	29%	NRAS	(29%)	p.Q61R
NRAS	PD36371a	Hotspot	2.69230769230769	M	yes	46.91307	1.5	chest	Trunk	1	IB (T2a/N0/M0)	Superficial spreading melanoma	No	<1	No	Not stated	NonBrisk	No	IB	I	1-2	<1	7.15401	7.15401	7.15401	Cutaneous	No	150	29%	NRAS	(29%)	p.Q61R
NRAS	PD36373a	Hotspot	0.961538461538461	M	no	67.05818	13	lower arm	Limbs	1	IIC (T4b/N0/M0)	Superficial spreading melanoma	Yes	20	Not stated	Not stated	Yes (Unclassified)	No	IIC	II	>=4	>=1	2.25873	2.25873	2.25873	Cutaneous	No	150	29%	NRAS	(29%)	p.Q61K
NRAS	PD36377a	Hotspot	3.46153846153846	M	yes	60.35044	1.7	abdomen	Trunk	1	IIA (T2b/N0/M0)	Lentiginous melanoma	Yes	1	Yes	Not stated	Brisk	No	IIA	II	1-2	>=1	2.02601	2.02601	2.02601	Cutaneous	No	150	29%	NRAS	(29%)	p.Q61R
NRAS	PD36384a	Hotspot	5.96153846153846	M	yes	48.29021	1.5	back	Trunk	1	IB (T2a/N0/M0)	Superficial spreading melanoma	No	1.5	Not stated	Not stated	Brisk	Not stated	IB	I	1-2	>=1	4.70089	4.70089	4.70089	Cutaneous	No	150	29%	NRAS	(29%)	p.Q61R
NRAS	PD36389a	Hotspot	9.23076923076923	F	yes	58.60643	4.4	lower arm	Limbs	1	IIC (T4b/N0/M0)	Nodular melanoma	Yes	3	No	Yes (mild/scanty)	NonBrisk	No	IIC	II	>=4	>=1	6.29432	6.29432	6.29432	Cutaneous	No	150	29%	NRAS	(29%)	p.Q61R
NRAS	PD36396a	Hotspot	9.42307692307692	M	no	70.59274	1.3	back	Trunk	1	IIIA (T2a/N1a/M0)	Superficial spreading melanoma	No	8	No	Not stated	NonBrisk	No	IIIA	III	1-2	>=1	3.18411999999999	2.45859999999999	3.18411999999999	Cutaneous	No	150	29%	NRAS	(29%)	p.Q61H
NRAS	PD36397a	Hotspot	10.9615384615385	M	yes	36.64613	NA	nodal with no known primary	Other	1	IIIB or IIIC (Not known/N2b/M0) (non skin tumour so Breslow level is not applicable)	Nodal primary melanoma	Not stated	15	Not stated	Not stated	Not stated	Not stated	IIIB	III	NA	>=1	2.46407	2.46407	2.46407	Unknown	No	150	29%	NRAS	(29%)	p.Q61K
NRAS	PD36400a	Hotspot	21.7307692307692	F	yes	52.98289	1.45	lower arm	Limbs	1	IB (T2a/N0/M0)	Superficial spreading melanoma	No	4	No	Yes (moderate)	NonBrisk	No	IB	I	1-2	>=1	3.6742	3.6742	3.6742	Cutaneous	No	150	29%	NRAS	(29%)	p.Q61K
NRAS	PD36403a	Hotspot	3.26923076923077	F	yes	71.62766	1.25	lower leg	Limbs	1	IB (T2a/N0/M0)	Unclassified	No	2	No	Not stated	Absent	No	IB	I	1-2	>=1	5.34428	5.34428	5.34428	Cutaneous	No	150	29%	NRAS	(29%)	p.Q61R
NRAS	PD36404a	Hotspot	0.576923076923077	F	yes	59.88775	4.8	acral	Other	1	IIC (T4b/N0/M0)	Superficial spreading melanoma	Yes	4	No	Not stated	Absent	No	IIC	II	>=4	>=1	2.65298000000001	2.65298000000001	2.65298000000001	Acral	Acral	150	29%	NRAS	(29%)	p.Q61K
NRAS	PD36408a	Hotspot	1.34615384615385	M	yes	74.28337	2.9	thigh	Limbs	1	IIIB (T3a/N2c/M0)	Superficial spreading melanoma	No	5	Yes	Not stated	Absent	No	IIIB	III	2-4	>=1	2.66118999999999	2.66118999999999	2.66118999999999	Cutaneous	No	150	29%	NRAS	(29%)	p.Q61K
NRAS	PD36410a	Hotspot	12.8846153846154	F	yes	60.5284	5	head/neck	Head	1	IIB (T4a/N0/M0)	Nodular melanoma	No	<1	No	Yes (heavy/dense)	Brisk	No	IIB	II	>=4	<1	4.05476000000001	4.05476000000001	4.05476000000001	Cutaneous	No	150	29%	NRAS	(29%)	p.Q61K
NRAS	PD36412a	Hotspot	2.11538461538462	M	no	64.65434	1.52	knee	Limbs	1	IIIA (T2a/N1a/M0)	Superficial spreading melanoma	No	1	No	Not stated	NonBrisk	Yes	IIIA	III	1-2	>=1	5.51951	2.90213	5.51951	Cutaneous	No	150	29%	NRAS	(29%)	p.Q61K
NRAS	PD36413a	Hotspot	1.73076923076923	M	no	51.22519	1.7	upper arm	Limbs	1	IB (T2a/N0/M0)	Superficial spreading melanoma	No	2	No	Not stated	NonBrisk	No	IB	I	1-2	>=1	5.82067	5.29774	5.82067	Cutaneous	No	150	29%	NRAS	(29%)	p.Q61R
NRAS	PD36415a	Hotspot	1.73076923076923	F	yes	65.9384	1.6	lower leg	Limbs	1	IB (T2a/N0/M0)	Superficial spreading melanoma	No	0	No	Not stated	Absent	No	IB	I	1-2	<1	4.69266999999999	4.69266999999999	4.69266999999999	Cutaneous	No	150	29%	NRAS	(29%)	p.Q61R
NRAS	PD36416a	Hotspot	5.19230769230769	F	no	47.91239	2.2	lower arm	Limbs	1	IIIC (T3a/N3/M0)	Nodular melanoma	No	3.5	No	No	Absent	Yes	IIIC	III	2-4	>=1	5.30869	2.75701	5.30869	Cutaneous	No	150	29%	NRAS	(29%)	p.Q61H
NRAS	PD36419a	Hotspot	0.384615384615385	M	yes	59.4716	2.3	acral	Other	1	IIA (T3a/N0/M0)	Acral lentiginous melanoma	No	3	No	Yes (mild/scanty)	NonBrisk	No	IIA	II	2-4	>=1	2.10266	2.10266	2.10266	Acral	Acral	150	29%	NRAS	(29%)	p.Q61K
NRAS	PD36421a	Hotspot	1.73076923076923	F	yes	61.51677	9.7	back	Trunk	1	IIIB (T4a/N1b/M0)	Superficial spreading melanoma	No	3	No	No	Absent	Yes	IIIB	III	>=4	>=1	4.19165	4.19165	4.19165	Cutaneous	No	150	29%	NRAS	(29%)	p.Q61K
NRAS	PD36422a	Hotspot	4.42307692307692	F	yes	53.86174	3.4	lower leg	Limbs	1	IIA (T3a/N0/M0)	Nodular melanoma	No	10	Not stated	Not stated	NonBrisk	Not stated	IIA	II	2-4	>=1	4.57769	4.57769	4.57769	Cutaneous	No	150	29%	NRAS	(29%)	p.G13R
NRAS	PD36426a	Hotspot	0.769230769230769	M	yes	65.76591	3.1	back	Trunk	1	IIIB (T3b/N1a/M0)	Nodular melanoma	Yes	6	No	Not stated	NonBrisk	No	IIIB	III	2-4	>=1	4.29843	4.29843	4.29843	Cutaneous	No	150	29%	NRAS	(29%)	p.Q61K
NRAS	PD36428a	Hotspot	6.15384615384615	M	yes	71.21697	1.675	trunk	Trunk	1	IIA (T2b/N0/M0)	Superficial spreading melanoma	Yes	1	No	Not stated	Brisk	No	IIA	II	1-2	>=1	4.02464999999999	4.02464999999999	4.02464999999999	Cutaneous	No	150	29%	NRAS	(29%)	p.Q61K
NRAS	PD36430a	Hotspot	2.69230769230769	F	yes	57.68652	1.4	upper arm	Limbs	1	IB (T2a/N0/M0)	Superficial spreading melanoma	No	1	No	Not stated	Brisk	No	IB	I	1-2	>=1	4.44627	4.44627	4.44627	Cutaneous	No	150	29%	NRAS	(29%)	p.Q61K
NRAS	PD36433a	Hotspot	14.6153846153846	M	yes	58.59274	1.5	back	Trunk	1	IB (T2a/N0/M0)	Unclassified	No	2	No	Not stated	Not stated	No	IB	I	1-2	>=1	4.5421	4.5421	4.5421	Cutaneous	No	150	29%	NRAS	(29%)	p.G13V
NRAS	PD36435a	Hotspot	2.5	M	no	73.74949	5.5	back	Trunk	1	IIIC (T4a/N3/M0)	Nodular melanoma	No	8	Yes	Not stated	NonBrisk	Yes	IIIC	III	>=4	>=1	3.00889000000001	2.17111	3.00889000000001	Cutaneous	No	150	29%	NRAS	(29%)	p.Q61R
NRAS	PD36436a	Hotspot	5.96153846153846	M	yes	64.89254	2.2	thigh	Limbs	1	IIA (T3a/N0/M0)	Superficial spreading melanoma	No	2	No	Not stated	Absent	No	IIA	II	2-4	>=1	2.17385	2.17385	2.17385	Cutaneous	No	150	29%	NRAS	(29%)	p.Q61H
NRAS	PD36441a	Hotspot	7.5	F	yes	69.30322	3.2	back	Trunk	1	IIA (T3a/N0/M0)	Superficial spreading melanoma	No	1	No	Not stated	NonBrisk	No	IIA	II	2-4	>=1	4.39698	4.39698	4.39698	Cutaneous	No	150	29%	NRAS	(29%)	p.Q61R
NRAS	PD36447a	Hotspot	3.26923076923077	F	yes	68.79124	1.95	lower leg	Limbs	1	IB (T2a/N0/M0)	Nodular melanoma	No	4	Not stated	Not stated	NonBrisk	No	IB	I	1-2	>=1	4.76385999999999	4.76385999999999	4.76385999999999	Cutaneous	No	150	29%	NRAS	(29%)	p.Q61K
NRAS	PD36450a	Hotspot	2.30769230769231	F	yes	69.96304	1.6	upper arm	Limbs	1	IB (T2a/N0/M0)	Nodular melanoma	No	2.5	No	Not stated	Absent	No	IB	I	1-2	>=1	5.43463	5.43463	5.43463	Cutaneous	No	150	29%	NRAS	(29%)	p.Q61R
NRAS	PD36451a	Hotspot	8.07692307692308	F	yes	51.40589	2.01	head/neck	Head	1	IIA (T3a/N0/M0)	Unclassified	No	3	No	Yes (unclassified)	Yes (Unclassified)	Not stated	IIA	II	2-4	>=1	4.67077	4.67077	4.67077	Cutaneous	No	150	29%	NRAS	(29%)	p.G13V
NRAS	PD36453a	Hotspot	12.8846153846154	M	yes	62.73785	0.8	lower arm	Limbs	1	IB (T1b/N0/M0)	Superficial spreading melanoma	No	1	Not stated	Not stated	NonBrisk	Not stated	IB	I	<=1	>=1	5.47297	5.47297	5.47297	Cutaneous	No	150	29%	NRAS	(29%)	p.Q61R
NRAS	PD36454a	Hotspot	12.1153846153846	M	no	72.22724	5.4	head/neck	Head	1	IIIB (T4a/N1b/M0)	Nodular melanoma	No	4	No	Not stated	Absent	No	IIIB	III	>=4	>=1	5.93292000000001	1.14716	5.93292000000001	Cutaneous	No	150	29%	NRAS	(29%)	p.Q61R
NRAS	PD36462a	Hotspot	1.34615384615385	F	no	55.06639	5.1	thigh	Limbs	1	IIC (T4b/N0/M0)	Nodular melanoma	Yes	2.08	No	Not stated	NonBrisk	No	IIC	II	>=4	>=1	6.22314	5.85353	6.22314	Cutaneous	No	150	29%	NRAS	(29%)	p.Q61K
NRAS	PD36465a	Hotspot	1.92307692307692	F	yes	67.05818	2	knee	Limbs	1	IB (T2a/N0/M0)	Nodular melanoma	No	4	No	Not stated	Not stated	No	IB	I	1-2	>=1	5.57427000000001	5.57427000000001	5.57427000000001	Cutaneous	No	150	29%	NRAS	(29%)	p.Q61R
NRAS	PD36467a	Hotspot	4.80769230769231	F	no	74.8282	4.4	upper arm	Limbs	1	IIIC (T4a/N3/M0)	Nodular melanoma	No	3	No	Yes (mild/scanty)	NonBrisk	No	IIIC	III	>=4	>=1	8.29569000000001	7.53456	8.29569000000001	Cutaneous	No	150	29%	NRAS	(29%)	p.Q61R
NRAS	PD36472a	Hotspot	8.84615384615385	F	yes	58.23135	1.5	lower leg	Limbs	1	IB (T2a/N0/M0)	Superficial spreading melanoma	No	1	No	Not stated	Brisk	No	IB	I	1-2	>=1	6.51882	6.51882	6.51882	Cutaneous	No	150	29%	NRAS	(29%)	p.Q61R
NRAS	PD36485a	Hotspot	4.23076923076923	M	no	55.81383	5	lower arm	Limbs	1	IIB (T4a/N0/M0)	Nodular melanoma	No	10	No	Not stated	Not stated	Not stated	IIB	II	>=4	>=1	3.09923999999999	3.09923999999999	3.09923999999999	Cutaneous	No	150	29%	NRAS	(29%)	p.Q61R
NRAS	PD36486a	Hotspot	6.15384615384615	F	yes	65.08419	1.5	upper arm	Limbs	1	IIA (T2b/N0/M0)	Superficial spreading melanoma	Yes	4	No	Yes (unclassified)	Yes (Unclassified)	No	IIA	II	1-2	>=1	3.70430999999999	3.70430999999999	3.70430999999999	Cutaneous	No	150	29%	NRAS	(29%)	p.Q61R
NRAS	PD36492a	Hotspot	3.46153846153846	M	yes	60.35318	3.6	upper arm	Limbs	1	IIA (T3a/N0/M0)	Unclassified	No	3	No	Not stated	Absent	Not stated	IIA	II	2-4	>=1	5.50308	5.50308	5.50308	Cutaneous	No	150	29%	NRAS	(29%)	p.Q61R
NRAS	PD36498a	Hotspot	10.9615384615385	F	yes	52.08761	1.1	back	Trunk	1	IB (T2a/N0/M0)	Superficial spreading melanoma	No	1	No	Not stated	Brisk	No	IB	I	1-2	>=1	4.28474	4.28474	4.28474	Cutaneous	No	150	29%	NRAS	(29%)	p.Q61R
NRAS	PD36509a	Hotspot	1.73076923076923	M	no	57.42642	6.01	abdomen	Trunk	1	IIC (T4b/N0/M0)	Nodular melanoma	Yes	6.5	No	Not stated	Not stated	Yes	IIC	II	>=4	>=1	3.26078	2.81451	3.26078	Cutaneous	No	150	29%	NRAS	(29%)	p.Q61K
NRAS	PD36515a	Hotspot	3.07692307692308	M	no	70.3436	4.5	head/neck	Head	1	IIC (T4b/N0/M0)	Epithelioid melanoma	Yes	1.5	No	Yes (mild/scanty)	NonBrisk	No	IIC	II	>=4	>=1	1.49760000000001	0.971940000000004	1.49760000000001	Cutaneous	No	150	29%	NRAS	(29%)	p.Q61R
NRAS	PD36521a	Hotspot	3.26923076923077	F	yes	68.51746	2.3	upper arm	Limbs	1	IIA (T3a/N0/M0)	Nodular melanoma	No	2.5	No	No	Absent	No	IIA	II	2-4	>=1	9.02942	9.02942	9.02942	Cutaneous	No	150	29%	NRAS	(29%)	p.Q61R
NRAS	PD36524a	Hotspot	2.11538461538462	M	no	59.58659	2	upper arm	Limbs	1	IIIB (T2a/N2c/M0)	Nodular melanoma	No	NA	No	Not stated	Not stated	No	IIIB	III	1-2	NA	8.15331999999999	8.15331999999999	8.15331999999999	Cutaneous	No	150	29%	NRAS	(29%)	p.Q61K
NRAS	PD36527a	Hotspot	6.92307692307692	F	yes	70.70773	1.4	lower leg	Limbs	1	IB (T2a/N0/M0)	Nodular melanoma	No	4	No	Yes (mild/scanty)	NonBrisk	No	IB	I	1-2	>=1	8.47638999999999	8.47638999999999	8.47638999999999	Cutaneous	No	150	29%	NRAS	(29%)	p.Q61R
NRAS	PD36529a	Hotspot	5.38461538461538	F	yes	37.24298	1.9	chest	Trunk	1	IB (T2a/N0/M0)	Unclassified	Not stated	NA	Not stated	Not stated	Not stated	No	IB	I	1-2	NA	13.04039	13.04039	13.04039	Cutaneous	No	150	29%	NRAS	(29%)	p.Q61K
NRAS	PD36531a	Hotspot	19.8076923076923	F	yes	45.66461	2.25	lower arm	Limbs	1	IIA (T3a/N0/M0)	Nodular melanoma	No	3	No	Not stated	Absent	No	IIA	II	2-4	>=1	7.73717	7.73717	7.73717	Cutaneous	No	150	29%	NRAS	(29%)	p.Q61R
NRAS	PD36533a	Hotspot	2.30769230769231	F	no	37.8371	NA	upper arm	Limbs	0				NA					NA	NA	NA	NA	13.24846	2.26146	13.24846	Cutaneous	No	150	29%	NRAS	(29%)	p.Q61K
NRAS	PD36537a	Hotspot	1.73076923076923	F	no	73.3525	NA	lower leg	Limbs	1	Not known (Not known/N0/M0) (not calculable as no Breslow level)	Unclassified	Yes	6	Not stated	Not stated	Not stated	Not stated	NA	NA	NA	>=1	4.44078999999999	2.02052999999999	4.44078999999999	Cutaneous	No	150	29%	NRAS	(29%)	p.Q61K
NRAS	PD36540a	Hotspot	1.15384615384615	M	yes	70.61465	1.6	chest	Trunk	1	IB (T2a/N0/M0)	Naevoid (minimal deviation) melanoma	No	<1	No	No	Absent	No	IB	I	1-2	<1	12.06023	12.06023	12.06023	Cutaneous	No	150	29%	NRAS	(29%)	p.Q61K
NRAS	PD36541a	Hotspot	4.61538461538461	F	yes	64.37782	2	upper arm	Limbs	1	IB (T2a/N0/M0)	Superficial spreading melanoma	Not stated	6	Not stated	Not stated	Yes (Unclassified)	Not stated	IB	I	1-2	>=1	12.80493	6.92950999999999	12.80493	Cutaneous	No	150	29%	NRAS	(29%)	p.Q61R
NRAS	PD36543a	Hotspot	7.30769230769231	M	yes	64.03833	1.1	back	Trunk	1	IB (T2a/N0/M0)	Superficial spreading melanoma	No	1	Yes	Yes (moderate)	NonBrisk	No	IB	I	1-2	>=1	3.49624	3.49624	3.49624	Cutaneous	No	150	29%	NRAS	(29%)	p.Q61R
NRAS	PD36545a	Hotspot	5.57692307692308	M	no	55.67419	2	back	Trunk	1	IIA (T2b/N0/M0)	Nodular melanoma	Yes	0	No	Not stated	Brisk	No	IIA	II	1-2	<1	3.60301999999999	3.14032	3.60301999999999	Cutaneous	No	150	29%	NRAS	(29%)	p.Q61K
NRAS	PD36546a	Hotspot	1.34615384615385	F	yes	58.22587	2	thigh	Limbs	1	IB (T2a/N0/M0)	Unclassified	Not stated	<1	Not stated	Not stated	Not stated	Not stated	IB	I	1-2	<1	0.635179999999998	0.635179999999998	0.635179999999998	Cutaneous	No	150	29%	NRAS	(29%)	p.Q61K
NRAS	PD36551a	Hotspot	5.19230769230769	F	yes	48.58043	1.8	lower arm	Limbs	1	IB (T2a/N0/M0)	Unclassified	No	1	No	Yes (moderate)	Absent	No	IB	I	1-2	>=1	8.27104	8.27104	8.27104	Cutaneous	No	150	29%	NRAS	(29%)	p.Q61R
NRAS	PD36561a	Hotspot	7.30769230769231	M	no	21.41821	0.3	chest	Trunk	1	IB (T1b/N0/M0)	Superficial spreading melanoma	No	1	Yes	Yes (moderate)	Brisk	Not stated	IB	I	<=1	>=1	5.05133	2.62286	5.05133	Cutaneous	No	150	29%	NRAS	(29%)	p.Q61K
NRAS	PD36564a	Hotspot	1.34615384615385	M	no	56.94456	2.7	thigh	Limbs	1	IIB (T3b/N0/M0)	Superficial spreading melanoma	Yes	1.5	No	Not stated	NonBrisk	Yes	IIB	II	2-4	>=1	5.03764	3.12936	5.03764	Cutaneous	No	150	29%	NRAS	(29%)	p.Q61K
NRAS	PD36571a	Hotspot	5.96153846153846	M	yes	62.63929	1.1	back	Trunk	1	IB (T2a/N0/M0)	Superficial spreading melanoma	No	9	Yes	Not stated	Brisk	No	IB	I	1-2	>=1	8.90348999999999	8.90348999999999	8.90348999999999	Cutaneous	No	150	29%	NRAS	(29%)	p.Q61R
NRAS	PD36577a	Hotspot	8.07692307692308	F	yes	63.63039	2.5	upper arm	Limbs	1	IIA (T3a/N0/M0)	Superficial spreading melanoma	No	5	No	Yes (moderate)	NonBrisk	No	IIA	II	2-4	>=1	4.29569	4.29569	4.29569	Cutaneous	No	150	29%	NRAS	(29%)	p.Q61R
NRAS	PD36578a	Hotspot	2.69230769230769	M	yes	71.34292	1.16	back	Trunk	1	IB (T2a/N0/M0)	Superficial spreading melanoma	No	6.4	No	Not stated	Absent	No	IB	I	1-2	>=1	3.81108999999999	3.81108999999999	3.81108999999999	Cutaneous	No	150	29%	NRAS	(29%)	p.Q61K
NRAS	PD36582a	Hotspot	4.80769230769231	M	no	71.15127	7.4	back	Trunk	1	IIIA (T4a/N1a/M0)	Superficial spreading melanoma	No	5	No	Not stated	NonBrisk	No	IIIA	III	>=4	>=1	3.62491	3.05544	3.62491	Cutaneous	No	150	29%	NRAS	(29%)	p.Q61R
NRAS	PD36586a	Hotspot	10.7692307692308	M	yes	68.69267	1.62	head/neck	Head	1	IB (T2a/N0/M0)	Unclassified	Not stated	17	No	Yes (mild/scanty)	NonBrisk	Not stated	IB	I	1-2	>=1	12.33676	10.538	12.33676	Cutaneous	No	150	29%	NRAS	(29%)	p.Q61R
NRAS	PD36592a	Hotspot	5	M	yes	42.42847	3	back	Trunk	1	IIA (T3a/N0/M0)	Superficial spreading melanoma	Not stated	4	No	Not stated	Absent	No	IIA	II	2-4	>=1	7.66599	7.66599	7.66599	Cutaneous	No	150	29%	NRAS	(29%)	p.Q61K
NRAS	PD36595a	Hotspot	1.53846153846154	M	yes	59.83299	3.8	thigh	Limbs	1	IIA (T3a/N0/M0)	Nodular melanoma	No	NA	No	Not stated	Not stated	No	IIA	II	2-4	NA	7.11841	7.11841	7.11841	Cutaneous	No	150	29%	NRAS	(29%)	p.Q61R
NRAS	PD36596a	Hotspot	15.7692307692308	F	yes	54.63655	3.5	lower arm	Limbs	1	IIA (T3a/N0/M0)	Nodular melanoma	Not stated	1	Not stated	Not stated	Brisk	No	IIA	II	2-4	>=1	6.85558	6.85558	6.85558	Cutaneous	No	150	29%	NRAS	(29%)	p.Q61R
NRAS	PD36598a	Hotspot	5	M	yes	60.11499	3.7	lower arm	Limbs	1	IIA (T3a/N0/M0)	Nodular melanoma	No	52	Not stated	Yes (mild/scanty)	Absent	Not stated	IIA	II	2-4	>=1	6.73238	2.86105	6.73238	Cutaneous	No	150	29%	NRAS	(29%)	p.Q61R
NRAS	PD36599a	Hotspot	6.73076923076923	M	no	69.85078	2.5	back	Trunk	1	IIB (T3b/N0/M0)	Superficial spreading melanoma	Yes	>6	No	Not stated	NonBrisk	No	IIB	II	2-4	>=1	8.88981	8.88981	8.88981	Cutaneous	No	150	29%	NRAS	(29%)	p.Q61R
NRAS	PD36606a	Hotspot	8.84615384615385	F	yes	61.35524	3	upper arm	Limbs	1	IIB (T3b/N0/M0)	Superficial spreading melanoma	Yes	32	No	Not stated	NonBrisk	No	IIB	II	2-4	>=1	4.63792	4.63792	4.63792	Cutaneous	No	150	29%	NRAS	(29%)	p.Q61K
NRAS	PD36607a	Hotspot	1.92307692307692	M	yes	43.74812	1.6	thigh	Limbs	1	IIA (T2b/N0/M0)	Superficial spreading melanoma	Yes	5	Yes	Not stated	Brisk	No	IIA	II	1-2	>=1	4.21902	4.21902	4.21902	Cutaneous	No	150	29%	NRAS	(29%)	p.Q61R
NRAS	PD36611a	Hotspot	5	F	yes	63.02533	1.6	lower leg	Limbs	1	IB (T2a/N0/M0)	Superficial spreading melanoma	No	5	No	Not stated	NonBrisk	No	IB	I	1-2	>=1	3.32375	3.32375	3.32375	Cutaneous	No	150	29%	NRAS	(29%)	p.G13R
NRAS	PD36612a	Hotspot	1.73076923076923	F	yes	54.28885	1	back	Trunk	1	IB (T1b/N0/M0)	Nodular melanoma	Yes	NA	Not stated	Not stated	Not stated	Not stated	IB	I	<=1	NA	3.1978	3.1978	3.1978	Cutaneous	No	150	29%	NRAS	(29%)	p.Q61K
NRAS	PD36623a	Hotspot	8.26923076923077	M	no	61.01574	5	head/neck	Head	1	IIC (T4b/N0/M0)	Superficial spreading melanoma	Yes	<1	No	Not stated	Not stated	No	IIC	II	>=4	<1	14.76797	0.859690000000001	14.76797	Cutaneous	No	150	29%	NRAS	(29%)	p.Q61R
NRAS	PD36624a	Hotspot	17.6923076923077	F	yes	60.9911	4	head/neck	Head	1	IIA (T3a/N0/M0)	Superficial spreading melanoma	No	14	Yes	Yes (mild/scanty)	Absent	No	IIA	II	2-4	>=1	6.89117	6.89117	6.89117	Cutaneous	No	150	29%	NRAS	(29%)	p.Q61R
NRAS	PD36625a	Hotspot	5.57692307692308	F	yes	59.34018	10	head/neck	Head	1	IIB (T4a/N0/M0)	Nodular melanoma	No	20	No	Not stated	Brisk	No	IIB	II	>=4	>=1	11.17043	11.17043	11.17043	Cutaneous	No	150	29%	NRAS	(29%)	p.Q61R
NRAS	PD36631a	Hotspot	3.26923076923077	F	yes	63.41957	3.8	head/neck	Head	1	IIIA (T3a/N1a/M0)	Nodular melanoma	No	3	No	Not stated	Absent	No	IIIA	III	2-4	>=1	7.45517	4.24094	7.45517	Cutaneous	No	150	29%	NRAS	(29%)	p.Q61K
NRAS	PD36632a	Hotspot	4.03846153846154	F	yes	42.6256	1.45	thigh	Limbs	1	IB (T2a/N0/M0)	Nodular melanoma	No	<1	No	Not stated	Absent	No	IB	I	1-2	<1	7.80287	7.80287	7.80287	Cutaneous	No	150	29%	NRAS	(29%)	p.Q61R
NRAS	PD36636a	Missense/Inframe deletion	19.8076923076923	M	yes	73.95209	1.7	head/neck	Head	1	IB (T2a/N0/M0)	Lentigo maligna melanoma	No	3	No	Not stated	NonBrisk	No	IB	I	1-2	>=1	6.87201	3.42779	6.87201	Cutaneous	No	150	29%	NRAS	(29%)	p.T50I
NRAS	PD36637a	Hotspot	3.84615384615385	M	no	64.67625	3.2	lower arm	Limbs	1	IIIC (T3b/N2b/M0)	Superficial spreading melanoma	Yes	6.5	No	Not stated	NonBrisk	No	IIIC	III	2-4	>=1	0.999319999999997	0.659820000000011	0.999319999999997	Cutaneous	No	150	29%	NRAS	(29%)	p.Q61R
NRAS	PD36639a	Hotspot	6.73076923076923	M	yes	69.73853	4.2	upper arm	Limbs	1	IIB (T4a/N0/M0)	Superficial spreading melanoma	No	2	Yes	Not stated	NonBrisk	No	IIB	II	>=4	>=1	6.08625000000001	6.08625000000001	6.08625000000001	Cutaneous	No	150	29%	NRAS	(29%)	p.Q61R
NRAS	PD36640a	Hotspot	2.5	F	yes	37.50034	3.3	thigh	Limbs	1	IIIA (T3a/N1a/M0)	Superficial spreading melanoma	No	>6	No	Not stated	Absent	Yes	IIIA	III	2-4	>=1	5.97673	5.97673	5.97673	Cutaneous	No	150	29%	NRAS	(29%)	p.Q61R
NRAS	PD36641a	Hotspot	23.4615384615385	M	yes	61.14716	3.4	upper arm	Limbs	1	IIA (T3a/N0/M0)	Nodular melanoma	No	6.5	Not stated	Not stated	Not stated	No	IIA	II	2-4	>=1	6.08351	6.08351	6.08351	Cutaneous	No	150	29%	NRAS	(29%)	p.Q61R
NRAS	PD36642a	Hotspot	10.1923076923077	F	no	65.71663	3.3	upper arm	Limbs	1	IIA (T3a/N0/M0)	Nodular melanoma	No	6	No	Not stated	NonBrisk	No	IIA	II	2-4	>=1	0.862430000000003	0.747440000000012	0.862430000000003	Cutaneous	No	150	29%	NRAS	(29%)	p.G12S
NRAS	PD36645a	Hotspot	4.03846153846154	M	yes	72.95551	3	back	Trunk	1	IIA (T3a/N0/M0)	Superficial spreading melanoma	No	1	No	Not stated	Absent	No	IIA	II	2-4	>=1	8.25735999999999	8.25735999999999	8.25735999999999	Cutaneous	No	150	29%	NRAS	(29%)	p.Q61K
NRAS	PD36647a	Hotspot	2.5	F	yes	61.93566	3	knee	Limbs	1	IIB (T3b/N0/M0)	Nodular melanoma	Yes	1.5	No	Not stated	NonBrisk	No	IIB	II	2-4	>=1	4.12868	4.12868	4.12868	Cutaneous	No	150	29%	NRAS	(29%)	p.Q61K
NRAS	PD36650a	Hotspot	2.5	M	yes	44.24641	2.01	lower leg	Limbs	1	IIA (T3a/N0/M0)	Superficial spreading melanoma	No	3	Yes	Not stated	Absent	No	IIA	II	2-4	>=1	0.780290000000001	0.780290000000001	0.780290000000001	Cutaneous	No	150	29%	NRAS	(29%)	p.Q61K
NRAS	PD36653a	Hotspot	3.46153846153846	M	yes	54.89938	2.4	thigh	Limbs	1	IIA (T3a/N0/M0)	Superficial spreading melanoma	No	1	No	Not stated	Absent	No	IIA	II	2-4	>=1	2.62013	2.62013	2.62013	Cutaneous	No	150	29%	NRAS	(29%)	p.Q61K
NRAS	PD36658a	Hotspot	4.42307692307692	M	no	64.0219	3.5	back	Trunk	1	IIB (T3b/N0/M0)	Superficial spreading melanoma	Yes	83	Yes	Yes (mild/scanty)	NonBrisk	Yes	IIB	II	2-4	>=1	1.4757	0.933610000000002	1.4757	Cutaneous	No	150	29%	NRAS	(29%)	p.Q61R
NRAS	PD36663a	Hotspot	6.34615384615385	M	no	74.02601	10	back	Trunk	1	IIIB (T4b/N1a/M0)	Nodular melanoma	Yes	NA	No	No	Absent	No	IIIB	III	>=4	NA	1.07597	1.05681	1.07597	Cutaneous	No	150	29%	NRAS	(29%)	p.Q61K
NRAS	PD36665a	Hotspot	8.26923076923077	M	yes	69.81245	3	lower arm	Limbs	1	IIA (T3a/N0/M0)	Nodular melanoma	No	7	No	Not stated	NonBrisk	No	IIA	II	2-4	>=1	0.451760000000007	0.451760000000007	0.451760000000007	Cutaneous	No	150	29%	NRAS	(29%)	p.Q61R
NRAS	PD36672a	Hotspot	4.42307692307692	F	no	51.85216	1.5	back	Trunk	1	IIIA (T2a/N1a/M0)	Superficial spreading melanoma	No	1.5	Not stated	Not stated	NonBrisk	No	IIIA	III	1-2	>=1	4.15605	3.88774	4.15605	Cutaneous	No	150	29%	NRAS	(29%)	p.Q61K
NRAS	PD36673a	Hotspot	7.69230769230769	F	yes	67.15948	1.3	arm unspecified	Limbs	1	IIA (T2b/N0/M0)	Superficial spreading melanoma	Yes	3	No	Yes (heavy/dense)	Brisk	No	IIA	II	1-2	>=1	4.72826999999999	4.72826999999999	4.72826999999999	Cutaneous	No	150	29%	NRAS	(29%)	p.Q61R
NRAS	PD36677a	Hotspot	6.53846153846154	M	no	74.26694	3.8	upper arm	Limbs	1	IIB (T3b/N0/M0)	Nodular melanoma	Yes	25	No	Not stated	NonBrisk	No	IIB	II	2-4	>=1	1.23477	1.23477	1.23477	Cutaneous	No	150	29%	NRAS	(29%)	p.Q61K
NRAS	PD36688a	Hotspot	9.61538461538461	M	yes	69.45106	2	back	Trunk	1	IB (T2a/N0/M0)	Unclassified	Not stated	2	Not stated	Yes (heavy/dense)	Brisk	Not stated	IB	I	1-2	>=1	4.21903	4.21903	4.21903	Cutaneous	No	150	29%	NRAS	(29%)	p.Q61K
NRAS	PD36689a	Missense/Inframe deletion	3.26923076923077	F	yes	28.282	2.14	thigh	Limbs	1	IIA (T3a/N0/M0)	Superficial spreading melanoma	No	15	No	Not stated	Absent	No	IIA	II	2-4	>=1	5.7358	5.7358	5.7358	Cutaneous	No	150	29%	NRAS	(29%)	p.P185S
NRAS	PD36695a	Hotspot	12.5	M	yes	62.35455	2.6	lower arm	Limbs	1	IIB (T3b/N0/M0)	Unclassified	Yes	2	Not stated	Not stated	Yes (Unclassified)	No	IIB	II	2-4	>=1	5.02942999999999	5.02942999999999	5.02942999999999	Cutaneous	No	150	29%	NRAS	(29%)	p.Q61R
NRAS	PD36696a	Hotspot	1.34615384615385	F	yes	58.60643	2.4	lower leg	Limbs	1	IIA (T3a/N0/M0)	Nodular melanoma	Not stated	2.5	Not stated	Yes (heavy/dense)	Yes (Unclassified)	No	IIA	II	2-4	>=1	5.19097	5.19097	5.19097	Cutaneous	No	150	29%	NRAS	(29%)	p.Q61K
NRAS	PD36697a	Hotspot	5.57692307692308	M	yes	51.72348	1.6	back	Trunk	1	IB (T2a/N0/M0)	Superficial spreading melanoma	No	<6	Yes	Not stated	NonBrisk	No	IB	I	1-2	>=1	5.3169	5.3169	5.3169	Cutaneous	No	150	29%	NRAS	(29%)	p.Q61R
NRAS	PD36698a	Hotspot	7.88461538461538	M	no	50.59001	2.1	head/neck	Head	1	IIB (T3b/N0/M0)	Unclassified	Yes	4	Not stated	Not stated	Not stated	No	IIB	II	2-4	>=1	4.61601	0.249139999999997	4.61601	Cutaneous	No	150	29%	NRAS	(29%)	p.Q61K
NRAS	PD36700a	Hotspot	4.03846153846154	M	no	66.97057	4.2	upper arm	Limbs	1	IIIB (T4a/N2c/M0)	Nodular melanoma	No	2	No	Yes (mild/scanty)	NonBrisk	Yes	IIIB	III	>=4	>=1	3.83299000000001	3.38672000000001	3.83299000000001	Cutaneous	No	150	29%	NRAS	(29%)	p.Q61R
NRAS	PD36702a	Hotspot	5.96153846153846	M	yes	45.26489	1.88	lower leg	Limbs	1	IIA (T2b/N0/M0)	Unclassified	Yes	NA	Not stated	Not stated	NonBrisk	No	IIA	II	1-2	NA	6.61191	6.61191	6.61191	Cutaneous	No	150	29%	NRAS	(29%)	p.Q61K
NRAS	PD36704a	Hotspot	9.23076923076923	F	yes	55.99726	1.8	lower leg	Limbs	1	IIA (T2b/N0/M0)	Superficial spreading melanoma	Yes	NA	Not stated	Yes (unclassified)	Yes (Unclassified)	No	IIA	II	1-2	NA	9.28953	0.881590000000003	9.28953	Cutaneous	No	150	29%	NRAS	(29%)	p.Q61R
NRAS	PD36707a	Hotspot	3.26923076923077	F	yes	22.45859	2	thigh	Limbs	1	IB (T2a/N0/M0)	Nodular melanoma	No	10	No	Not stated	Not stated	Yes	IB	I	1-2	>=1	5.1937	5.1937	5.1937	Cutaneous	No	150	29%	NRAS	(29%)	p.Q61K
NRAS	PD36709a	Hotspot	6.34615384615385	M	no	60.07666	8	abdomen	Trunk	1	IIC (T4b/N0/M0)	Nodular melanoma	Yes	>5	Not stated	Not stated	Not stated	No	IIC	II	>=4	>=1	5.22108000000001	0.451740000000001	5.22108000000001	Cutaneous	No	150	29%	NRAS	(29%)	p.Q61R
PPP6C	PD36169a	Missense/Inframe deletion	5.38461538461538	F	yes	55.66325	1.5	lower leg	Limbs	1	IB (T2a/N0/M0)	Superficial spreading melanoma	Not stated	1	Yes	Yes (mild/scanty)	NonBrisk	No	IB	I	1-2	>=1	11.52909	11.52909	11.52909	Cutaneous	No	21	4%	PPP6C	(4%)	p.D97N
PPP6C	PD36193a	Missense/Inframe deletion	7.88461538461538	M	yes	51.51814	1.05	lower leg	Limbs	1	IB (T2a/N0/M0)	Nodular melanoma	No	1	No	Yes (mild/scanty)	NonBrisk	No	IB	I	1-2	>=1	10.30801	10.30801	10.30801	Cutaneous	No	21	4%	PPP6C	(4%)	p.H151Y
PPP6C	PD36251a	Missense/Inframe deletion	20	M	yes	62.76523	3.2	head/neck	Head	1	IIB (T3b/N0/M0)	Superficial spreading melanoma	Yes	20	No	Not stated	NonBrisk	No	IIB	II	2-4	>=1	7.42232	1.03765	7.42232	Cutaneous	No	21	4%	PPP6C	(4%)	p.R301C
PPP6C	PD36328a	Missense/Inframe deletion	6.73076923076923	F	yes	56.72279	3.01	lower leg	Limbs	1	IIA (T3a/N0/M0)	Nodular melanoma	No	5	No	Not stated	NonBrisk	No	IIA	II	2-4	>=1	6.72143	6.72143	6.72143	Cutaneous	No	21	4%	PPP6C	(4%)	p.S307L
PPP6C	PD36346a	Missense/Inframe deletion	4.80769230769231	F	yes	59.87954	2.9	lower leg	Limbs	1	IIA (T3a/N0/M0)	Superficial spreading melanoma	No	2	No	Not stated	NonBrisk	No	IIA	II	2-4	>=1	7.40862000000001	7.40862000000001	7.40862000000001	Cutaneous	No	21	4%	PPP6C	(4%)	p.P141L
PPP6C	PD36388a	Missense/Inframe deletion	8.26923076923077	M	no	69.90554	3.8	back	Trunk	1	IIB (T3b/N0/M0)	Unclassified	Yes	20	No	Not stated	Yes (Unclassified)	No	IIB	II	2-4	>=1	4.28474	4.24093999999999	4.28474	Cutaneous	No	21	4%	PPP6C	(4%)	p.R301C
PPP6C	PD36388a	Missense/Inframe deletion	8.26923076923077	M	no	69.90554	3.8	back	Trunk	1	IIB (T3b/N0/M0)	Unclassified	Yes	20	No	Not stated	Yes (Unclassified)	No	IIB	II	2-4	>=1	4.28474	4.24093999999999	4.28474	Cutaneous	No	21	4%	PPP6C	(4%)	p.H92R
PPP6C	PD36400a	Missense/Inframe deletion	21.7307692307692	F	yes	52.98289	1.45	lower arm	Limbs	1	IB (T2a/N0/M0)	Superficial spreading melanoma	No	4	No	Yes (moderate)	NonBrisk	No	IB	I	1-2	>=1	3.6742	3.6742	3.6742	Cutaneous	No	21	4%	PPP6C	(4%)	p.K169E
PPP6C	PD36453a	Missense/Inframe deletion	12.8846153846154	M	yes	62.73785	0.8	lower arm	Limbs	1	IB (T1b/N0/M0)	Superficial spreading melanoma	No	1	Not stated	Not stated	NonBrisk	Not stated	IB	I	<=1	>=1	5.47297	5.47297	5.47297	Cutaneous	No	21	4%	PPP6C	(4%)	p.S294F
PPP6C	PD36482a	Missense/Inframe deletion	3.84615384615385	M	yes	33.08966	1.6	lower leg	Limbs	1	IB (T2a/N0/M0)	Superficial spreading melanoma	No	3	No	Not stated	NonBrisk	No	IB	I	1-2	>=1	6.78714	6.37372	6.78714	Cutaneous	No	21	4%	PPP6C	(4%)	p.P223L
PPP6C	PD36485a	Missense/Inframe deletion	4.23076923076923	M	no	55.81383	5	lower arm	Limbs	1	IIB (T4a/N0/M0)	Nodular melanoma	No	10	No	Not stated	Not stated	Not stated	IIB	II	>=4	>=1	3.09923999999999	3.09923999999999	3.09923999999999	Cutaneous	No	21	4%	PPP6C	(4%)	p.D121N
PPP6C	PD36498a	Missense/Inframe deletion	10.9615384615385	F	yes	52.08761	1.1	back	Trunk	1	IB (T2a/N0/M0)	Superficial spreading melanoma	No	1	No	Not stated	Brisk	No	IB	I	1-2	>=1	4.28474	4.28474	4.28474	Cutaneous	No	21	4%	PPP6C	(4%)	p.H151Y
PPP6C	PD36547a	Missense/Inframe deletion	3.84615384615385	M	yes	46.27242	NA	nodal with no known primary	Other	1	IIIB or IIIC (Not known/N1b/M0) (non skin tumour so Breslow level is not applicable)	Nodal primary melanoma	Not stated	NA	Not stated	Not stated	Not stated	Not stated	IIIB	III	NA	NA	8.15332	8.15332	8.15332	Unknown	No	21	4%	PPP6C	(4%)	p.P296L
PPP6C	PD36571a	Missense/Inframe deletion	5.96153846153846	M	yes	62.63929	1.1	back	Trunk	1	IB (T2a/N0/M0)	Superficial spreading melanoma	No	9	Yes	Not stated	Brisk	No	IB	I	1-2	>=1	8.90348999999999	8.90348999999999	8.90348999999999	Cutaneous	No	21	4%	PPP6C	(4%)	p.R301C
PPP6C	PD36571a	Missense/Inframe deletion	5.96153846153846	M	yes	62.63929	1.1	back	Trunk	1	IB (T2a/N0/M0)	Superficial spreading melanoma	No	9	Yes	Not stated	Brisk	No	IB	I	1-2	>=1	8.90348999999999	8.90348999999999	8.90348999999999	Cutaneous	No	21	4%	PPP6C	(4%)	p.G93R
PPP6C	PD36577a	Missense/Inframe deletion	8.07692307692308	F	yes	63.63039	2.5	upper arm	Limbs	1	IIA (T3a/N0/M0)	Superficial spreading melanoma	No	5	No	Yes (moderate)	NonBrisk	No	IIA	II	2-4	>=1	4.29569	4.29569	4.29569	Cutaneous	No	21	4%	PPP6C	(4%)	p.P205S
PPP6C	PD36596a	Missense/Inframe deletion	15.7692307692308	F	yes	54.63655	3.5	lower arm	Limbs	1	IIA (T3a/N0/M0)	Nodular melanoma	Not stated	1	Not stated	Not stated	Brisk	No	IIA	II	2-4	>=1	6.85558	6.85558	6.85558	Cutaneous	No	21	4%	PPP6C	(4%)	p.P334L
PPP6C	PD36603a	Missense/Inframe deletion	4.03846153846154	M	yes	64.04928	1.3	back	Trunk	1	IB (T2a/N0/M0)	Superficial spreading melanoma	No	<1	No	Not stated	NonBrisk	No	IB	I	1-2	<1	5.63724000000001	5.63724000000001	5.63724000000001	Cutaneous	No	21	4%	PPP6C	(4%)	p.I216N
PPP6C	PD36611a	Missense/Inframe deletion	5	F	yes	63.02533	1.6	lower leg	Limbs	1	IB (T2a/N0/M0)	Superficial spreading melanoma	No	5	No	Not stated	NonBrisk	No	IB	I	1-2	>=1	3.32375	3.32375	3.32375	Cutaneous	No	21	4%	PPP6C	(4%)	p.P205S
PPP6C	PD36636a	Missense/Inframe deletion	19.8076923076923	M	yes	73.95209	1.7	head/neck	Head	1	IB (T2a/N0/M0)	Lentigo maligna melanoma	No	3	No	Not stated	NonBrisk	No	IB	I	1-2	>=1	6.87201	3.42779	6.87201	Cutaneous	No	21	4%	PPP6C	(4%)	p.P34L
PPP6C	PD36660a	Missense/Inframe deletion	5.76923076923077	M	no	60.02464	1.8	lower arm	Limbs	1	IB (T2a/N0/M0)	Superficial spreading melanoma	No	3	Yes	Not stated	Brisk	No	IB	I	1-2	>=1	3.03354	2.49692	3.03354	Cutaneous	No	21	4%	PPP6C	(4%)	p.R301C
PPP6C	PD36663a	Missense/Inframe deletion	6.34615384615385	M	no	74.02601	10	back	Trunk	1	IIIB (T4b/N1a/M0)	Nodular melanoma	Yes	NA	No	No	Absent	No	IIIB	III	>=4	NA	1.07597	1.05681	1.07597	Cutaneous	No	21	4%	PPP6C	(4%)	p.D90N
PPP6C	PD36701a	Missense/Inframe deletion	18.0769230769231	M	yes	43.70431	4.4	back	Trunk	1	IIB (T4a/N0/M0)	Nodular melanoma	No	5	No	Yes (mild/scanty)	NonBrisk	No	IIB	II	>=4	>=1	9.77413	9.77413	9.77413	Cutaneous	No	21	4%	PPP6C	(4%)	p.R301C
PTEN	PD36170a	Nonsense/Splice/Frameshift	2.5	M	no	54.38467	2.2	head/neck	Head	1	IIA (T3a/N0/M0)	Nodular melanoma	Not stated	<1	Not stated	Yes (mild/scanty)	NonBrisk	Not stated	IIA	II	2-4	<1	14.48049	14.14373	14.48049	Cutaneous	No	26	5%	PTEN	(5%)	Ins_899
PTEN	PD36221a	Missense/Inframe deletion	3.07692307692308	F	no	40.21355	10	lower leg	Limbs	1	IIIB (T4a/N2c/M0)	Unclassified	Not stated	NA	Not stated	Not stated	Not stated	No	IIIB	III	>=4	NA	2.22040000000001	0.711840000000002	2.22040000000001	Cutaneous	No	26	5%	PTEN	(5%)	p.Y155C
PTEN	PD36223a	Missense/Inframe deletion	1.92307692307692	M	no	59.21971	3.9	abdomen	Trunk	1	IIB (T3b/N0/M0)	Superficial spreading melanoma	Yes	4	No	Yes (mild/scanty)	Absent	No	IIB	II	2-4	>=1	1.91102	1.5113	1.91102	Cutaneous	No	26	5%	PTEN	(5%)	p.T160I
PTEN	PD36238a	Nonsense/Splice/Frameshift	2.69230769230769	F	no	57.41273	4.1	upper arm	Limbs	1	IIC (T4b/N0/M0)	Nodular melanoma	Yes	18	No	Yes (mild/scanty)	NonBrisk	Yes	IIC	II	>=4	>=1	1.84258	0.991099999999996	1.84258	Cutaneous	No	26	5%	PTEN	(5%)	Ins_819
PTEN	PD36251a	Missense/Inframe deletion	20	M	yes	62.76523	3.2	head/neck	Head	1	IIB (T3b/N0/M0)	Superficial spreading melanoma	Yes	20	No	Not stated	NonBrisk	No	IIB	II	2-4	>=1	7.42232	1.03765	7.42232	Cutaneous	No	26	5%	PTEN	(5%)	p.S338T
PTEN	PD36251a	Missense/Inframe deletion	20	M	yes	62.76523	3.2	head/neck	Head	1	IIB (T3b/N0/M0)	Superficial spreading melanoma	Yes	20	No	Not stated	NonBrisk	No	IIB	II	2-4	>=1	7.42232	1.03765	7.42232	Cutaneous	No	26	5%	PTEN	(5%)	p.F337L
PTEN	PD36266a	Missense/Inframe deletion	8.84615384615385	M	yes	69.53046	1.6	flank	Trunk	1	IB (T2a/N0/M0)	Superficial spreading melanoma	No	10	No	Not stated	NonBrisk	No	IB	I	1-2	>=1	2.76249	2.76249	2.76249	Cutaneous	No	26	5%	PTEN	(5%)	p.V217D
PTEN	PD36278a	Missense/Inframe deletion	10.1923076923077	F	yes	63.72895	1.65	upper arm	Limbs	1	IB (T2a/N0/M0)	Nodular melanoma	No	<1	No	Not stated	Yes (Unclassified)	No	IB	I	1-2	<1	5.60712000000001	1.39357	5.60712000000001	Cutaneous	No	26	5%	PTEN	(5%)	p.G165R
PTEN	PD36311a	Missense/Inframe deletion	5.96153846153846	F	yes	59.27173	1.9	lower leg	Limbs	1	IB (T2a/N0/M0)	Superficial spreading melanoma	No	7	No	Not stated	NonBrisk	No	IB	I	1-2	>=1	2.64203000000001	2.64203000000001	2.64203000000001	Cutaneous	No	26	5%	PTEN	(5%)	p.P246L
PTEN	PD36327a	Nonsense/Splice/Frameshift	5.38461538461538	F	yes	62.6475	2.5	lower leg	Limbs	1	IIIB (T3b/N1a/M0)	Nodular melanoma	Yes	4	No	No	Absent	No	IIIB	III	2-4	>=1	6.46954	6.46954	6.46954	Cutaneous	No	26	5%	PTEN	(5%)	Del_808
PTEN	PD36436a	Missense/Inframe deletion	5.96153846153846	M	yes	64.89254	2.2	thigh	Limbs	1	IIA (T3a/N0/M0)	Superficial spreading melanoma	No	2	No	Not stated	Absent	No	IIA	II	2-4	>=1	2.17385	2.17385	2.17385	Cutaneous	No	26	5%	PTEN	(5%)	p.P339S
PTEN	PD36436a	Missense/Inframe deletion	5.96153846153846	M	yes	64.89254	2.2	thigh	Limbs	1	IIA (T3a/N0/M0)	Superficial spreading melanoma	No	2	No	Not stated	Absent	No	IIA	II	2-4	>=1	2.17385	2.17385	2.17385	Cutaneous	No	26	5%	PTEN	(5%)	p.P339Q
PTEN	PD36447a	Missense/Inframe deletion	3.26923076923077	F	yes	68.79124	1.95	lower leg	Limbs	1	IB (T2a/N0/M0)	Nodular melanoma	No	4	Not stated	Not stated	NonBrisk	No	IB	I	1-2	>=1	4.76385999999999	4.76385999999999	4.76385999999999	Cutaneous	No	26	5%	PTEN	(5%)	p.F154C
PTEN	PD36449a	Missense/Inframe deletion	21.5384615384615	F	no	73.94935	2	lower leg	Limbs	1	IIA (T2b/N0/M0)	Superficial spreading melanoma	Yes	2.5	No	No	Absent	No	IIA	II	1-2	>=1	1.46475000000001	1.46201000000001	1.46475000000001	Cutaneous	No	26	5%	PTEN	(5%)	p.R189G
PTEN	PD36475a	Nonsense/Splice/Frameshift	2.30769230769231	F	no	64.57495	4.8	back	Trunk	1	IIIB (T4b/N1a/M0)	Superficial spreading melanoma	Yes	8.1	No	Not stated	NonBrisk	Yes	IIIB	III	>=4	>=1	4.12045999999999	2.24503	4.12045999999999	Cutaneous	No	26	5%	PTEN	(5%)	p.R335*
PTEN	PD36477a	Nonsense/Splice/Frameshift	2.11538461538462	F	no	61.31417	1.4	lower leg	Limbs	1	IB (T2a/N0/M0)	Superficial spreading melanoma	No	<1	No	Yes (mild/scanty)	NonBrisk	No	IB	I	1-2	<1	4.50650000000001	2.48597	4.50650000000001	Cutaneous	No	26	5%	PTEN	(5%)	Ins_633
PTEN	PD36483a	Nonsense/Splice/Frameshift	0.769230769230769	F	no	50.28885	4.6	axilla	Trunk	1	IIC (T4b/N0/M0)	Unclassified	Yes	8	Not stated	Yes (mild/scanty)	NonBrisk	No	IIC	II	>=4	>=1	8.77481	8.01368	8.77481	Cutaneous	No	26	5%	PTEN	(5%)	PTEN_splice_877
PTEN	PD36489a	Missense/Inframe deletion	35.5769230769231	M	yes	61.75496	2.5	head/neck	Head	1	IIA (T3a/N0/M0)	Superficial spreading melanoma	No	1.5	No	Not stated	Brisk	No	IIA	II	2-4	>=1	5.95483	5.95483	5.95483	Cutaneous	No	26	5%	PTEN	(5%)	p.P246S
PTEN	PD36493a	Nonsense/Splice/Frameshift	3.26923076923077	F	yes	47.5154	2.9	lower leg	Limbs	1	IIIC (T3b/N3/M0)	Unclassified	Yes	9	No	Not stated	Absent	Yes	IIIC	III	2-4	>=1	5.88091	1.41273	5.88091	Cutaneous	No	26	5%	PTEN	(5%)	Del_305
PTEN	PD36503a	Nonsense/Splice/Frameshift	3.84615384615385	F	yes	42.6475	2	upper arm	Limbs	1	IB (T2a/N0/M0)	Unclassified	No	2	No	Not stated	NonBrisk	Not stated	IB	I	1-2	>=1	7.436	7.436	7.436	Cutaneous	No	26	5%	PTEN	(5%)	Ins_275
PTEN	PD36553a	Nonsense/Splice/Frameshift	3.26923076923077	F	yes	60.47091	2	back	Trunk	1	IIIA (T2a/N1a/M0)	Nodular melanoma	No	1	Not stated	Not stated	Brisk	No	IIIA	III	1-2	>=1	2.81999	2.81999	2.81999	Cutaneous	No	26	5%	PTEN	(5%)	p.R335*
PTEN	PD36573a	Missense/Inframe deletion	4.03846153846154	M	no	58.28885	2.3	back	Trunk	1	IIB (T3b/N0/M0)	Nodular melanoma	Yes	5	No	Not stated	Brisk	No	IIB	II	2-4	>=1	3.10472	2.98699000000001	3.10472	Cutaneous	No	26	5%	PTEN	(5%)	p.H93Y
PTEN	PD36576a	Nonsense/Splice/Frameshift	1.34615384615385	M	no	70.09446	4	abdomen	Trunk	1	IIIA (T3a/N1a/M0)	Superficial spreading melanoma	No	10	No	Yes (mild/scanty)	NonBrisk	No	IIIA	III	2-4	>=1	1.76044	1.45653	1.76044	Cutaneous	No	26	5%	PTEN	(5%)	Ins_002
PTEN	PD36582a	Nonsense/Splice/Frameshift	4.80769230769231	M	no	71.15127	7.4	back	Trunk	1	IIIA (T4a/N1a/M0)	Superficial spreading melanoma	No	5	No	Not stated	NonBrisk	No	IIIA	III	>=4	>=1	3.62491	3.05544	3.62491	Cutaneous	No	26	5%	PTEN	(5%)	p.R233*
PTEN	PD36611a	Missense/Inframe deletion	5	F	yes	63.02533	1.6	lower leg	Limbs	1	IB (T2a/N0/M0)	Superficial spreading melanoma	No	5	No	Not stated	NonBrisk	No	IB	I	1-2	>=1	3.32375	3.32375	3.32375	Cutaneous	No	26	5%	PTEN	(5%)	p.H123Y
PTEN	PD36628a	Missense/Inframe deletion	2.88461538461538	M	no	58.87748	2.1	chest	Trunk	1	IIA (T3a/N0/M0)	Nodular melanoma	Not stated	2	Not stated	No	Absent	Not stated	IIA	II	2-4	>=1	6.39836	1.3963	6.39836	Cutaneous	No	26	5%	PTEN	(5%)	p.I28N
PTEN	PD36675a	Nonsense/Splice/Frameshift	4.03846153846154	M	no	60.64613	2.6	back	Trunk	1	IIA (T3a/N0/M0)	Superficial spreading melanoma	No	2.5	No	Yes (mild/scanty)	NonBrisk	No	IIA	II	2-4	>=1	5.22929999999999	4.54209	5.22929999999999	Cutaneous	No	26	5%	PTEN	(5%)	p.K221*
PTEN	PD36680a	Missense/Inframe deletion	4.03846153846154	F	no	48.15879	2.24	lower arm	Limbs	1	IIB (T3b/N0/M0)	Nodular melanoma	Yes	4	Not stated	Yes (moderate)	NonBrisk	No	IIB	II	2-4	>=1	3.01438	1.86722	3.01438	Cutaneous	No	26	5%	PTEN	(5%)	p.G127E
RAC1	PD36169a	Missense/Inframe deletion	5.38461538461538	F	yes	55.66325	1.5	lower leg	Limbs	1	IB (T2a/N0/M0)	Superficial spreading melanoma	Not stated	1	Yes	Yes (mild/scanty)	NonBrisk	No	IB	I	1-2	>=1	11.52909	11.52909	11.52909	Cutaneous	No	23	4%	RAC1	(4%)	p.P29S
RAC1	PD36234a	Missense/Inframe deletion	16.9230769230769	F	yes	65.07323	5.5	upper arm	Limbs	1	IIC (T4b/N0/M0)	Nodular melanoma	Yes	6	Not stated	Yes (moderate)	NonBrisk	No	IIC	II	>=4	>=1	12.71459	12.71459	12.71459	Cutaneous	No	23	4%	RAC1	(4%)	p.P29S
RAC1	PD36239a	Missense/Inframe deletion	4.03846153846154	F	no	52.4271	2	lower leg	Limbs	1	IB (T2a/N0/M0)	Superficial spreading melanoma	Not stated	3	Not stated	Yes (moderate)	NonBrisk	No	IB	I	1-2	>=1	8.27105	8.27105	8.27105	Cutaneous	No	23	4%	RAC1	(4%)	p.D63N
RAC1	PD36250a	Missense/Inframe deletion	12.1153846153846	F	yes	73.06776	2	chest	Trunk	1	IB (T2a/N0/M0)	Nodular melanoma	No	6	No	Yes (mild/scanty)	NonBrisk	No	IB	I	1-2	>=1	8.18069999999999	8.18069999999999	8.18069999999999	Cutaneous	No	23	4%	RAC1	(4%)	p.P29S
RAC1	PD36278a	Missense/Inframe deletion	10.1923076923077	F	yes	63.72895	1.65	upper arm	Limbs	1	IB (T2a/N0/M0)	Nodular melanoma	No	<1	No	Not stated	Yes (Unclassified)	No	IB	I	1-2	<1	5.60712000000001	1.39357	5.60712000000001	Cutaneous	No	23	4%	RAC1	(4%)	p.P29S
RAC1	PD36291a	Missense/Inframe deletion	1.73076923076923	M	yes	50.29706	4	back	Trunk	1	IIA (T3a/N0/M0)	Superficial spreading melanoma	No	4	No	Yes (mild/scanty)	NonBrisk	No	IIA	II	2-4	>=1	8.70089	8.70089	8.70089	Cutaneous	No	23	4%	RAC1	(4%)	p.S102F
RAC1	PD36350a	Missense/Inframe deletion	2.88461538461538	F	yes	61.02943	1.28	lower leg	Limbs	1	IB (T2a/N0/M0)	Superficial spreading melanoma	No	2	No	Yes (mild/scanty)	NonBrisk	No	IB	I	1-2	>=1	6.97331000000001	6.97331000000001	6.97331000000001	Cutaneous	No	23	4%	RAC1	(4%)	p.P29S
RAC1	PD36362a	Missense/Inframe deletion	15.7692307692308	M	yes	56.50103	1.17	lower arm	Limbs	1	IIA (T2b/N0/M0)	Superficial spreading melanoma	Yes	1.5	Not stated	Yes (unclassified)	Yes (Unclassified)	No	IIA	II	1-2	>=1	8.01917	8.01917	8.01917	Cutaneous	No	23	4%	RAC1	(4%)	p.P29S
RAC1	PD36369a	Missense/Inframe deletion	13.0769230769231	M	no	72.43806	3.2	back	Trunk	1	IIA (T3a/N0/M0)	Nodular melanoma	No	9	No	Not stated	NonBrisk	No	IIA	II	2-4	>=1	11.4935	7.43326	11.4935	Cutaneous	No	23	4%	RAC1	(4%)	p.P29S
RAC1	PD36389a	Missense/Inframe deletion	9.23076923076923	F	yes	58.60643	4.4	lower arm	Limbs	1	IIC (T4b/N0/M0)	Nodular melanoma	Yes	3	No	Yes (mild/scanty)	NonBrisk	No	IIC	II	>=4	>=1	6.29432	6.29432	6.29432	Cutaneous	No	23	4%	RAC1	(4%)	p.P29S
RAC1	PD36433a	Missense/Inframe deletion	14.6153846153846	M	yes	58.59274	1.5	back	Trunk	1	IB (T2a/N0/M0)	Unclassified	No	2	No	Not stated	Not stated	No	IB	I	1-2	>=1	4.5421	4.5421	4.5421	Cutaneous	No	23	4%	RAC1	(4%)	p.P29S
RAC1	PD36445a	Missense/Inframe deletion	7.88461538461538	F	yes	59.26078	2.95	lower arm	Limbs	1	IIB (T3b/N0/M0)	Nodular melanoma	Yes	7	No	Yes (moderate)	NonBrisk	No	IIB	II	2-4	>=1	6.63381	1.41821	6.63381	Cutaneous	No	23	4%	RAC1	(4%)	p.P29S
RAC1	PD36480a	Missense/Inframe deletion	5	F	no	59.86584	4	thigh	Limbs	1	IIA (T3a/N0/M0)	Nodular melanoma	No	29	No	Not stated	Absent	No	IIA	II	2-4	>=1	9.22656	7.73991	9.22656	Cutaneous	No	23	4%	RAC1	(4%)	p.S108L
RAC1	PD36490a	Missense/Inframe deletion	2.88461538461538	M	no	69.11978	1.5	back	Trunk	1	IIIB (T2b/N1a/M0)	Superficial spreading melanoma	Yes	NA	Not stated	Not stated	Not stated	Not stated	IIIB	III	1-2	NA	8.95550999999999	4.9473	8.95550999999999	Cutaneous	No	23	4%	RAC1	(4%)	p.P29S
RAC1	PD36497a	Missense/Inframe deletion	14.0384615384615	M	yes	73.47296	3.5	chest	Trunk	1	IIA (T3a/N0/M0)	Superficial spreading melanoma	No	1	No	Not stated	Brisk	No	IIA	II	2-4	>=1	5.09515	5.09515	5.09515	Cutaneous	No	23	4%	RAC1	(4%)	p.P29S
RAC1	PD36545a	Missense/Inframe deletion	5.57692307692308	M	no	55.67419	2	back	Trunk	1	IIA (T2b/N0/M0)	Nodular melanoma	Yes	0	No	Not stated	Brisk	No	IIA	II	1-2	<1	3.60301999999999	3.14032	3.60301999999999	Cutaneous	No	23	4%	RAC1	(4%)	p.P29S
RAC1	PD36626a	Missense/Inframe deletion	11.9230769230769	M	no	69.18275	3	head/neck	Head	1	IIB (T3b/N0/M0)	Nodular melanoma	Yes	NA	Not stated	Not stated	Not stated	Yes	IIB	II	2-4	NA	2.66393000000001	2.5681	2.66393000000001	Cutaneous	No	23	4%	RAC1	(4%)	p.P29S
RAC1	PD36630a	Missense/Inframe deletion	1.34615384615385	F	yes	67.53457	4.5	vulval	Other	1	IIIC (T4b/N2c/M0)	Nodular melanoma	Yes	19	No	Yes (mild/scanty)	NonBrisk	No	IIIC	III	>=4	>=1	7.90143	2.51881999999999	7.90143	Other_rare	Rare	23	4%	RAC1	(4%)	p.P69S
RAC1	PD36636a	Missense/Inframe deletion	19.8076923076923	M	yes	73.95209	1.7	head/neck	Head	1	IB (T2a/N0/M0)	Lentigo maligna melanoma	No	3	No	Not stated	NonBrisk	No	IB	I	1-2	>=1	6.87201	3.42779	6.87201	Cutaneous	No	23	4%	RAC1	(4%)	p.P29S
RAC1	PD36643a	Missense/Inframe deletion	4.61538461538461	M	no	69.88091	3.5	back	Trunk	1	IIIB (T3b/N1a/M0)	Superficial spreading melanoma	Yes	20	No	Not stated	Brisk	No	IIIB	III	2-4	>=1	5.75221999999999	5.49760000000001	5.75221999999999	Cutaneous	No	23	4%	RAC1	(4%)	p.P29S
RAC1	PD36672a	Missense/Inframe deletion	4.42307692307692	F	no	51.85216	1.5	back	Trunk	1	IIIA (T2a/N1a/M0)	Superficial spreading melanoma	No	1.5	Not stated	Not stated	NonBrisk	No	IIIA	III	1-2	>=1	4.15605	3.88774	4.15605	Cutaneous	No	23	4%	RAC1	(4%)	p.P29S
RAC1	PD36682a	Missense/Inframe deletion	16.9230769230769	M	no	68.82683	15	back	Trunk	1	IIB (T4a/N0/M0)	Lentigo maligna melanoma	Not stated	8	Not stated	Not stated	NonBrisk	No	IIB	II	>=4	>=1	3.02807	0.939080000000004	3.02807	Cutaneous	No	23	4%	RAC1	(4%)	p.P29S
RAC1	PD36695a	Missense/Inframe deletion	12.5	M	yes	62.35455	2.6	lower arm	Limbs	1	IIB (T3b/N0/M0)	Unclassified	Yes	2	Not stated	Not stated	Yes (Unclassified)	No	IIB	II	2-4	>=1	5.02942999999999	5.02942999999999	5.02942999999999	Cutaneous	No	23	4%	RAC1	(4%)	p.P29S
RASA2	PD36218a	Nonsense/Splice/Frameshift	64.8076923076923	M	no	68.41068	8	head/neck	Head	1	IIB (T4a/N0/M0)	Nodular melanoma	No	2.5	No	Not stated	Not stated	Yes	IIB	II	>=4	>=1	1.53319	0.383300000000006	1.53319	Cutaneous	No	15	3%	RASA2	(3%)	p.Q500*
RASA2	PD36218a	Nonsense/Splice/Frameshift	64.8076923076923	M	no	68.41068	8	head/neck	Head	1	IIB (T4a/N0/M0)	Nodular melanoma	No	2.5	No	Not stated	Not stated	Yes	IIB	II	>=4	>=1	1.53319	0.383300000000006	1.53319	Cutaneous	No	15	3%	RASA2	(3%)	Del_758
RASA2	PD36275a	Missense/Inframe deletion	17.6923076923077	M	yes	63.38124	3.5	head/neck	Head	1	IIA (T3a/N0/M0)	Superficial spreading melanoma	No	6	Yes	Not stated	Absent	No	IIA	II	2-4	>=1	3.01711	3.01711	3.01711	Cutaneous	No	15	3%	RASA2	(3%)	p.R511C
RASA2	PD36315a	Missense/Inframe deletion	39.2307692307692	M	yes	66.65298	2.1	head/neck	Head	1	IIA (T3a/N0/M0)	Superficial spreading melanoma	No	4	No	Not stated	NonBrisk	No	IIA	II	2-4	>=1	4.77755000000001	1.52224	4.77755000000001	Cutaneous	No	15	3%	RASA2	(3%)	p.P219L
RASA2	PD36323a	Nonsense/Splice/Frameshift	22.6923076923077	F	yes	62.17933	6.8	back	Trunk	1	IIC (T4b/N0/M0)	Nodular melanoma	Yes	5	No	Not stated	NonBrisk	No	IIC	II	>=4	>=1	5.80972000000001	5.80972000000001	5.80972000000001	Cutaneous	No	15	3%	RASA2	(3%)	p.Q70*
RASA2	PD36330a	Missense/Inframe deletion	10.7692307692308	F	yes	69.93566	4.5	thigh	Limbs	1	IIB (T4a/N0/M0)	Nodular melanoma	Not stated	NA	Not stated	Not stated	Not stated	Not stated	IIB	II	>=4	NA	6.5818	6.5818	6.5818	Cutaneous	No	15	3%	RASA2	(3%)	p.R75C
RASA2	PD36334a	Nonsense/Splice/Frameshift	31.9230769230769	M	no	79.75633	4.3	nodal with no known primary	Other	1	IIIB (T4a/N1b/M0)	Nodal primary melanoma	No	6	No	Yes (unclassified)	Yes (Unclassified)	Yes	IIIB	III	>=4	>=1	9.42916	4.35866	9.42916	Unknown	No	15	3%	RASA2	(3%)	Complex_479
RASA2	PD36369a	Missense/Inframe deletion	13.0769230769231	M	no	72.43806	3.2	back	Trunk	1	IIA (T3a/N0/M0)	Nodular melanoma	No	9	No	Not stated	NonBrisk	No	IIA	II	2-4	>=1	11.4935	7.43326	11.4935	Cutaneous	No	15	3%	RASA2	(3%)	p.T236I
RASA2	PD36413a	Missense/Inframe deletion	1.73076923076923	M	no	51.22519	1.7	upper arm	Limbs	1	IB (T2a/N0/M0)	Superficial spreading melanoma	No	2	No	Not stated	NonBrisk	No	IB	I	1-2	>=1	5.82067	5.29774	5.82067	Cutaneous	No	15	3%	RASA2	(3%)	p.F585I
RASA2	PD36423a	Nonsense/Splice/Frameshift	18.4615384615385	M	yes	66.06434	2.3	back	Trunk	1	IIA (T3a/N0/M0)	Nodular melanoma	No	25	No	Not stated	NonBrisk	No	IIA	II	2-4	>=1	4.17796	4.17796	4.17796	Cutaneous	No	15	3%	RASA2	(3%)	p.R310*
RASA2	PD36449a	Nonsense/Splice/Frameshift	21.5384615384615	F	no	73.94935	2	lower leg	Limbs	1	IIA (T2b/N0/M0)	Superficial spreading melanoma	Yes	2.5	No	No	Absent	No	IIA	II	1-2	>=1	1.46475000000001	1.46201000000001	1.46475000000001	Cutaneous	No	15	3%	RASA2	(3%)	RASA2_splice_059
RASA2	PD36461a	Missense/Inframe deletion	6.34615384615385	M	no	65.25668	3.2	chest	Trunk	1	IIIB (T3a/N2c/M0)	Unclassified	No	4	No	No	Absent	No	IIIB	III	2-4	>=1	5.60163	5.19369999999999	5.60163	Cutaneous	No	15	3%	RASA2	(3%)	p.D318N
RASA2	PD36461a	Missense/Inframe deletion	6.34615384615385	M	no	65.25668	3.2	chest	Trunk	1	IIIB (T3a/N2c/M0)	Unclassified	No	4	No	No	Absent	No	IIIB	III	2-4	>=1	5.60163	5.19369999999999	5.60163	Cutaneous	No	15	3%	RASA2	(3%)	p.P96S
RASA2	PD36469a	Nonsense/Splice/Frameshift	4.80769230769231	M	no	71.09377	3	elbow	Limbs	1	IIA (T3a/N0/M0)	Unclassified	No	>5	Yes	Yes (moderate)	Absent	Not stated	IIA	II	2-4	>=1	3.90965999999999	1.36618999999999	3.90965999999999	Cutaneous	No	15	3%	RASA2	(3%)	p.R310*
RASA2	PD36497a	Nonsense/Splice/Frameshift	14.0384615384615	M	yes	73.47296	3.5	chest	Trunk	1	IIA (T3a/N0/M0)	Superficial spreading melanoma	No	1	No	Not stated	Brisk	No	IIA	II	2-4	>=1	5.09515	5.09515	5.09515	Cutaneous	No	15	3%	RASA2	(3%)	p.Q675*
RASA2	PD36518a	Missense/Inframe deletion	71.7307692307692	F	yes	49.08966	1.2	upper arm	Limbs	1	IB (T2a/N0/M0)	Superficial spreading melanoma	Not stated	NA	Not stated	Not stated	Not stated	Not stated	IB	I	1-2	NA	13.62903	13.62903	13.62903	Cutaneous	No	15	3%	RASA2	(3%)	p.L764F
RASA2	PD36603a	Nonsense/Splice/Frameshift	4.03846153846154	M	yes	64.04928	1.3	back	Trunk	1	IB (T2a/N0/M0)	Superficial spreading melanoma	No	<1	No	Not stated	NonBrisk	No	IB	I	1-2	<1	5.63724000000001	5.63724000000001	5.63724000000001	Cutaneous	No	15	3%	RASA2	(3%)	p.Q686*
RB1	PD36241a	Nonsense/Splice/Frameshift	2.30769230769231	F	yes	33.24572	2.4	abdomen	Trunk	1	IIA (T3a/N0/M0)	Superficial spreading melanoma	No	4	No	Yes (mild/scanty)	NonBrisk	No	IIA	II	2-4	>=1	9.16085	9.16085	9.16085	Cutaneous	No	17	3%	RB1	(3%)	p.Q736*
RB1	PD36256a	Missense/Inframe deletion	0.961538461538461	M	yes	40.19439	1.1	back	Trunk	1	IB (T2a/N0/M0)	Superficial spreading melanoma	No	NA	No	Yes (heavy/dense)	Brisk	No	IB	I	1-2	NA	15.40862	10.45037	15.40862	Cutaneous	No	17	3%	RB1	(3%)	p.D41E
RB1	PD36261a	Nonsense/Splice/Frameshift	2.5	F	yes	47.43327	1.6	lower leg	Limbs	1	IIA (T2b/N0/M0)	Superficial spreading melanoma	Yes	1.5	No	No	Yes (Unclassified)	No	IIA	II	1-2	>=1	5.86173	5.86173	5.86173	Cutaneous	No	17	3%	RB1	(3%)	RB1_splice_487
RB1	PD36295a	Missense/Inframe deletion	3.65384615384615	F	yes	64.18343	2.1	lower leg	Limbs	1	IIB (T3b/N0/M0)	Nodular melanoma	Yes	6	No	Yes (unclassified)	Yes (Unclassified)	No	IIB	II	2-4	>=1	7.58933	7.58933	7.58933	Cutaneous	No	17	3%	RB1	(3%)	p.D718G
RB1	PD36298a	Nonsense/Splice/Frameshift	1.92307692307692	F	yes	47.04449	0.95	thigh	Limbs	1	IB (T1b/N0/M0)	Superficial spreading melanoma	No	2.5	No	Yes (mild/scanty)	NonBrisk	No	IB	I	<=1	>=1	5.71662999999999	5.71662999999999	5.71662999999999	Cutaneous	No	17	3%	RB1	(3%)	p.Q395*
RB1	PD36321a	Nonsense/Splice/Frameshift	1.92307692307692	F	yes	52.2245	1.94	abdomen	Trunk	1	IIA (T2b/N0/M0)	Superficial spreading melanoma	Yes	7	No	Not stated	NonBrisk	Yes	IIA	II	1-2	>=1	2.35456	2.35456	2.35456	Cutaneous	No	17	3%	RB1	(3%)	RB1_splice_540
RB1	PD36323a	Missense/Inframe deletion	22.6923076923077	F	yes	62.17933	6.8	back	Trunk	1	IIC (T4b/N0/M0)	Nodular melanoma	Yes	5	No	Not stated	NonBrisk	No	IIC	II	>=4	>=1	5.80972000000001	5.80972000000001	5.80972000000001	Cutaneous	No	17	3%	RB1	(3%)	p.E737K
RB1	PD36323a	Missense/Inframe deletion	22.6923076923077	F	yes	62.17933	6.8	back	Trunk	1	IIC (T4b/N0/M0)	Nodular melanoma	Yes	5	No	Not stated	NonBrisk	No	IIC	II	>=4	>=1	5.80972000000001	5.80972000000001	5.80972000000001	Cutaneous	No	17	3%	RB1	(3%)	p.S560F
RB1	PD36324a	Nonsense/Splice/Frameshift	1.92307692307692	F	yes	38.28611	2.3	thigh	Limbs	1	IIIC (T3b/N1b/M0)	Nodular melanoma	Yes	3	No	Yes (mild/scanty)	NonBrisk	No	IIIC	III	2-4	>=1	4.56399	4.56399	4.56399	Cutaneous	No	17	3%	RB1	(3%)	p.Q637*
RB1	PD36324a	Nonsense/Splice/Frameshift	1.92307692307692	F	yes	38.28611	2.3	thigh	Limbs	1	IIIC (T3b/N1b/M0)	Nodular melanoma	Yes	3	No	Yes (mild/scanty)	NonBrisk	No	IIIC	III	2-4	>=1	4.56399	4.56399	4.56399	Cutaneous	No	17	3%	RB1	(3%)	p.R251*
RB1	PD36337a	Nonsense/Splice/Frameshift	5.96153846153846	F	yes	55.75085	1.4	back	Trunk	1	IB (T2a/N0/M0)	Nodular melanoma	No	5	No	Not stated	Yes (Unclassified)	No	IB	I	1-2	>=1	6.67215	6.67215	6.67215	Cutaneous	No	17	3%	RB1	(3%)	RB1_splice_581
RB1	PD36337a	Nonsense/Splice/Frameshift	5.96153846153846	F	yes	55.75085	1.4	back	Trunk	1	IB (T2a/N0/M0)	Nodular melanoma	No	5	No	Not stated	Yes (Unclassified)	No	IB	I	1-2	>=1	6.67215	6.67215	6.67215	Cutaneous	No	17	3%	RB1	(3%)	p.R455*
RB1	PD36381a	Nonsense/Splice/Frameshift	3.46153846153846	M	yes	55.36482	1.3	upper arm	Limbs	1	IB (T2a/N0/M0)	Unclassified	No	<1	Not stated	Not stated	Not stated	No	IB	I	1-2	<1	6.17385	6.17385	6.17385	Cutaneous	No	17	3%	RB1	(3%)	p.S463*
RB1	PD36381a	Nonsense/Splice/Frameshift	3.46153846153846	M	yes	55.36482	1.3	upper arm	Limbs	1	IB (T2a/N0/M0)	Unclassified	No	<1	Not stated	Not stated	Not stated	No	IB	I	1-2	<1	6.17385	6.17385	6.17385	Cutaneous	No	17	3%	RB1	(3%)	p.R556*
RB1	PD36384a	Missense/Inframe deletion	5.96153846153846	M	yes	48.29021	1.5	back	Trunk	1	IB (T2a/N0/M0)	Superficial spreading melanoma	No	1.5	Not stated	Not stated	Brisk	Not stated	IB	I	1-2	>=1	4.70089	4.70089	4.70089	Cutaneous	No	17	3%	RB1	(3%)	p.R661W
RB1	PD36396a	Nonsense/Splice/Frameshift	9.42307692307692	M	no	70.59274	1.3	back	Trunk	1	IIIA (T2a/N1a/M0)	Superficial spreading melanoma	No	8	No	Not stated	NonBrisk	No	IIIA	III	1-2	>=1	3.18411999999999	2.45859999999999	3.18411999999999	Cutaneous	No	17	3%	RB1	(3%)	RB1_splice_382
RB1	PD36396a	Nonsense/Splice/Frameshift	9.42307692307692	M	no	70.59274	1.3	back	Trunk	1	IIIA (T2a/N1a/M0)	Superficial spreading melanoma	No	8	No	Not stated	NonBrisk	No	IIIA	III	1-2	>=1	3.18411999999999	2.45859999999999	3.18411999999999	Cutaneous	No	17	3%	RB1	(3%)	p.Q637*
RB1	PD36410a	Missense/Inframe deletion	12.8846153846154	F	yes	60.5284	5	head/neck	Head	1	IIB (T4a/N0/M0)	Nodular melanoma	No	<1	No	Yes (heavy/dense)	Brisk	No	IIB	II	>=4	<1	4.05476000000001	4.05476000000001	4.05476000000001	Cutaneous	No	17	3%	RB1	(3%)	p.P789L
RB1	PD36474a	Missense/Inframe deletion	54.0384615384615	M	no	75.72895	5.2	head/neck	Head	1	IIC (T4b/N0/M0)	Nodular melanoma	Yes	10	No	Yes (mild/scanty)	Brisk	No	IIC	II	>=4	>=1	8.32307	8.32307	8.32307	Cutaneous	No	17	3%	RB1	(3%)	p.S180L
RB1	PD36538a	Nonsense/Splice/Frameshift	3.07692307692308	F	no	43.55373	5.5	upper arm	Limbs	1	IIIB (T4a/N2b/M0)	Nodular melanoma	No	5	Not stated	Not stated	NonBrisk	No	IIIB	III	>=4	>=1	2.80356	2.59822	2.80356	Cutaneous	No	17	3%	RB1	(3%)	p.R556*
RB1	PD36648a	Missense/Inframe deletion	11.3461538461538	F	yes	68.29842	3	knee	Limbs	1	IIIB (T3a/N2c/M0)	Superficial spreading melanoma	No	4	No	Not stated	Brisk	No	IIIB	III	2-4	>=1	4.14511	4.14511	4.14511	Cutaneous	No	17	3%	RB1	(3%)	p.S82L
RB1	PD36658a	Missense/Inframe deletion	4.42307692307692	M	no	64.0219	3.5	back	Trunk	1	IIB (T3b/N0/M0)	Superficial spreading melanoma	Yes	83	Yes	Yes (mild/scanty)	NonBrisk	Yes	IIB	II	2-4	>=1	1.4757	0.933610000000002	1.4757	Cutaneous	No	17	3%	RB1	(3%)	p.P786S
RQCD1	PD36221a	Missense/Inframe deletion	3.07692307692308	F	no	40.21355	10	lower leg	Limbs	1	IIIB (T4a/N2c/M0)	Unclassified	Not stated	NA	Not stated	Not stated	Not stated	No	IIIB	III	>=4	NA	2.22040000000001	0.711840000000002	2.22040000000001	Cutaneous	No	27	5%	RQCD1	(5%)	p.P131L
RQCD1	PD36230a	Missense/Inframe deletion	5.96153846153846	F	yes	58.51609	1.3	back	Trunk	1	IIA (T2b/N0/M0)	Superficial spreading melanoma	Yes	3	No	Not stated	Not stated	No	IIA	II	1-2	>=1	6.93771	6.93771	6.93771	Cutaneous	No	27	5%	RQCD1	(5%)	p.P131L
RQCD1	PD36234a	Missense/Inframe deletion	16.9230769230769	F	yes	65.07323	5.5	upper arm	Limbs	1	IIC (T4b/N0/M0)	Nodular melanoma	Yes	6	Not stated	Yes (moderate)	NonBrisk	No	IIC	II	>=4	>=1	12.71459	12.71459	12.71459	Cutaneous	No	27	5%	RQCD1	(5%)	p.P54S
RQCD1	PD36241a	Missense/Inframe deletion	2.30769230769231	F	yes	33.24572	2.4	abdomen	Trunk	1	IIA (T3a/N0/M0)	Superficial spreading melanoma	No	4	No	Yes (mild/scanty)	NonBrisk	No	IIA	II	2-4	>=1	9.16085	9.16085	9.16085	Cutaneous	No	27	5%	RQCD1	(5%)	p.P131L
RQCD1	PD36277a	Missense/Inframe deletion	17.1153846153846	M	no	67.3347	NA	nodal with no known primary	Other	1	IIIB or IIIC (Not known/N2b/M0)			NA					IIIB	III	NA	NA	1.78234	NA	1.78234	Unknown	No	27	5%	RQCD1	(5%)	p.P131L
RQCD1	PD36281a	Missense/Inframe deletion	15	M	yes	73.32238	3.3	head/neck	Head	1	IIB (T3b/N0/M0)	Nodular melanoma	Yes	10	No	Not stated	Absent	No	IIB	II	2-4	>=1	2.15742	2.15742	2.15742	Cutaneous	No	27	5%	RQCD1	(5%)	p.P131L
RQCD1	PD36312a	Missense/Inframe deletion	8.07692307692308	F	no	64.31485	2.8	thigh	Limbs	1	IIB (T3b/N0/M0)	Superficial spreading melanoma	Yes	15	No	Not stated	Brisk	No	IIB	II	2-4	>=1	3.21423999999999	2.92402999999999	3.21423999999999	Cutaneous	No	27	5%	RQCD1	(5%)	p.P131L
RQCD1	PD36337a	Missense/Inframe deletion	5.96153846153846	F	yes	55.75085	1.4	back	Trunk	1	IB (T2a/N0/M0)	Nodular melanoma	No	5	No	Not stated	Yes (Unclassified)	No	IB	I	1-2	>=1	6.67215	6.67215	6.67215	Cutaneous	No	27	5%	RQCD1	(5%)	p.P131L
RQCD1	PD36362a	Missense/Inframe deletion	15.7692307692308	M	yes	56.50103	1.17	lower arm	Limbs	1	IIA (T2b/N0/M0)	Superficial spreading melanoma	Yes	1.5	Not stated	Yes (unclassified)	Yes (Unclassified)	No	IIA	II	1-2	>=1	8.01917	8.01917	8.01917	Cutaneous	No	27	5%	RQCD1	(5%)	p.P131L
RQCD1	PD36374a	Missense/Inframe deletion	2.11538461538462	M	no	59.27721	6.5	back	Trunk	1	IIIA (T4a/N2a/M0)	Desmoplastic melanoma	No	3.6	No	Not stated	Absent	No	IIIA	III	>=4	>=1	4.59411	4.26283	4.59411	Cutaneous	No	27	5%	RQCD1	(5%)	p.P131L
RQCD1	PD36405a	Missense/Inframe deletion	5.57692307692308	F	yes	61.51677	1.6	upper arm	Limbs	1	IB (T2a/N0/M0)	Superficial spreading melanoma	No	6	Yes	Not stated	NonBrisk	No	IB	I	1-2	>=1	2.77071	2.77071	2.77071	Cutaneous	No	27	5%	RQCD1	(5%)	p.P131L
RQCD1	PD36416a	Missense/Inframe deletion	5.19230769230769	F	no	47.91239	2.2	lower arm	Limbs	1	IIIC (T3a/N3/M0)	Nodular melanoma	No	3.5	No	No	Absent	Yes	IIIC	III	2-4	>=1	5.30869	2.75701	5.30869	Cutaneous	No	27	5%	RQCD1	(5%)	p.P131L
RQCD1	PD36417a	Missense/Inframe deletion	17.5	M	yes	67.2553	2.6	head/neck	Head	1	IIA (T3a/N0/M0)	Unclassified	No	6.5	No	Not stated	Brisk	No	IIA	II	2-4	>=1	4.09308999999999	4.09308999999999	4.09308999999999	Cutaneous	No	27	5%	RQCD1	(5%)	p.P131L
RQCD1	PD36433a	Missense/Inframe deletion	14.6153846153846	M	yes	58.59274	1.5	back	Trunk	1	IB (T2a/N0/M0)	Unclassified	No	2	No	Not stated	Not stated	No	IB	I	1-2	>=1	4.5421	4.5421	4.5421	Cutaneous	No	27	5%	RQCD1	(5%)	p.P286S
RQCD1	PD36437a	Missense/Inframe deletion	10.9615384615385	M	no	69.66461	1.2	lower arm	Limbs	1	IB (T2a/N0/M0)	Superficial spreading melanoma	No	1	No	Yes (mild/scanty)	NonBrisk	Yes	IB	I	1-2	>=1	5.59343	2.09446	5.59343	Cutaneous	No	27	5%	RQCD1	(5%)	p.P131L
RQCD1	PD36486a	Missense/Inframe deletion	6.15384615384615	F	yes	65.08419	1.5	upper arm	Limbs	1	IIA (T2b/N0/M0)	Superficial spreading melanoma	Yes	4	No	Yes (unclassified)	Yes (Unclassified)	No	IIA	II	1-2	>=1	3.70430999999999	3.70430999999999	3.70430999999999	Cutaneous	No	27	5%	RQCD1	(5%)	p.P131L
RQCD1	PD36499a	Missense/Inframe deletion	2.5	M	yes	56.09856	1.45	abdomen	Trunk	1	IIIA (T2a/N1a/M0)	Superficial spreading melanoma	No	5	No	No	Absent	No	IIIA	III	1-2	>=1	6.11362	6.11362	6.11362	Cutaneous	No	27	5%	RQCD1	(5%)	p.P131L
RQCD1	PD36505a	Missense/Inframe deletion	2.69230769230769	M	no	56.94182	9.9	upper arm	Limbs	1	IIB (T4a/N0/M0)	Nodular melanoma	Not stated	NA	Not stated	Not stated	Not stated	No	IIB	II	>=4	NA	7.13758000000001	1.57153	7.13758000000001	Cutaneous	No	27	5%	RQCD1	(5%)	p.P131L
RQCD1	PD36527a	Missense/Inframe deletion	6.92307692307692	F	yes	70.70773	1.4	lower leg	Limbs	1	IB (T2a/N0/M0)	Nodular melanoma	No	4	No	Yes (mild/scanty)	NonBrisk	No	IB	I	1-2	>=1	8.47638999999999	8.47638999999999	8.47638999999999	Cutaneous	No	27	5%	RQCD1	(5%)	p.P131L
RQCD1	PD36529a	Missense/Inframe deletion	5.38461538461538	F	yes	37.24298	1.9	chest	Trunk	1	IB (T2a/N0/M0)	Unclassified	Not stated	NA	Not stated	Not stated	Not stated	No	IB	I	1-2	NA	13.04039	13.04039	13.04039	Cutaneous	No	27	5%	RQCD1	(5%)	p.R19K
RQCD1	PD36545a	Missense/Inframe deletion	5.57692307692308	M	no	55.67419	2	back	Trunk	1	IIA (T2b/N0/M0)	Nodular melanoma	Yes	0	No	Not stated	Brisk	No	IIA	II	1-2	<1	3.60301999999999	3.14032	3.60301999999999	Cutaneous	No	27	5%	RQCD1	(5%)	p.P131L
RQCD1	PD36546a	Missense/Inframe deletion	1.34615384615385	F	yes	58.22587	2	thigh	Limbs	1	IB (T2a/N0/M0)	Unclassified	Not stated	<1	Not stated	Not stated	Not stated	Not stated	IB	I	1-2	<1	0.635179999999998	0.635179999999998	0.635179999999998	Cutaneous	No	27	5%	RQCD1	(5%)	p.P131L
RQCD1	PD36555a	Missense/Inframe deletion	4.42307692307692	M	yes	56.92266	1.29	lower arm	Limbs	1	IB (T2a/N0/M0)	Superficial spreading melanoma	No	3	No	No	Absent	No	IB	I	1-2	>=1	5.58521	5.58521	5.58521	Cutaneous	No	27	5%	RQCD1	(5%)	p.P131L
RQCD1	PD36633a	Missense/Inframe deletion	13.6538461538462	M	yes	65.05955	3.5	back	Trunk	1	IIB (T3b/N0/M0)	Nodular melanoma	Yes	>5	No	Yes (moderate)	NonBrisk	No	IIB	II	2-4	>=1	7.28542	7.28542	7.28542	Cutaneous	No	27	5%	RQCD1	(5%)	p.P131L
RQCD1	PD36641a	Missense/Inframe deletion	23.4615384615385	M	yes	61.14716	3.4	upper arm	Limbs	1	IIA (T3a/N0/M0)	Nodular melanoma	No	6.5	Not stated	Not stated	Not stated	No	IIA	II	2-4	>=1	6.08351	6.08351	6.08351	Cutaneous	No	27	5%	RQCD1	(5%)	p.P131L
RQCD1	PD36643a	Missense/Inframe deletion	4.61538461538461	M	no	69.88091	3.5	back	Trunk	1	IIIB (T3b/N1a/M0)	Superficial spreading melanoma	Yes	20	No	Not stated	Brisk	No	IIIB	III	2-4	>=1	5.75221999999999	5.49760000000001	5.75221999999999	Cutaneous	No	27	5%	RQCD1	(5%)	p.P131L
RQCD1	PD36685a	Missense/Inframe deletion	3.26923076923077	F	yes	64.18891	1.9	back	Trunk	1	IB (T2a/N0/M0)	Nodular melanoma	No	16	No	Not stated	Brisk	No	IB	I	1-2	>=1	4.64886999999999	4.64886999999999	4.64886999999999	Cutaneous	No	27	5%	RQCD1	(5%)	p.P131L
TP53	PD36194a	Missense/Inframe deletion	0.961538461538461	F	yes	50.51609	2.75	thigh	Limbs	1	IIA (T3a/N0/M0)	Nodular melanoma	No	5	No	Yes (mild/scanty)	NonBrisk	Yes	IIA	II	2-4	>=1	4.42984	4.42984	4.42984	Cutaneous	No	55	10%	TP53	(10%)	p.R248W
TP53	PD36213a	Missense/Inframe deletion	14.4230769230769	F	no	69.09514	3.2	upper arm	Limbs	1	IIIB (T3b/N1a/M0)	Nodular melanoma	Yes	7.5	No	Not stated	NonBrisk	No	IIIB	III	2-4	>=1	1.577	1.577	1.577	Cutaneous	No	55	10%	TP53	(10%)	p.C275F
TP53	PD36220a	Missense/Inframe deletion	1.92307692307692	F	no	54.50513	1.6	lower leg	Limbs	1	IB (T2a/N0/M0)	Superficial spreading melanoma	No	2	No	Yes (moderate)	NonBrisk	No	IB	I	1-2	>=1	6.82547	2.68583	6.82547	Cutaneous	No	55	10%	TP53	(10%)	p.E294D
TP53	PD36247a	Missense/Inframe deletion	20	M	yes	65.48939	3.9	head/neck	Head	1	IIB (T3b/N0/M0)	Spindle cell melanoma	Yes	2.5	No	Not stated	Not stated	No	IIB	II	2-4	>=1	10.22861	10.22861	10.22861	Cutaneous	No	55	10%	TP53	(10%)	p.R280K
TP53	PD36247a	Missense/Inframe deletion	20	M	yes	65.48939	3.9	head/neck	Head	1	IIB (T3b/N0/M0)	Spindle cell melanoma	Yes	2.5	No	Not stated	Not stated	No	IIB	II	2-4	>=1	10.22861	10.22861	10.22861	Cutaneous	No	55	10%	TP53	(10%)	p.R248Q
TP53	PD36251a	Missense/Inframe deletion	20	M	yes	62.76523	3.2	head/neck	Head	1	IIB (T3b/N0/M0)	Superficial spreading melanoma	Yes	20	No	Not stated	NonBrisk	No	IIB	II	2-4	>=1	7.42232	1.03765	7.42232	Cutaneous	No	55	10%	TP53	(10%)	p.D281N
TP53	PD36251a	Missense/Inframe deletion	20	M	yes	62.76523	3.2	head/neck	Head	1	IIB (T3b/N0/M0)	Superficial spreading melanoma	Yes	20	No	Not stated	NonBrisk	No	IIB	II	2-4	>=1	7.42232	1.03765	7.42232	Cutaneous	No	55	10%	TP53	(10%)	p.Y327N
TP53	PD36267a	Nonsense/Splice/Frameshift	9.42307692307692	F	no	74.85011	NA	nodal with no known primary	Other	1	IIIB or IIIC (Not known/N2b/M0) (non skin tumour so Breslow level is not applicable)	Nodal primary melanoma	Not stated	NA	Not stated	Not stated	Not stated	Not stated	IIIB	III	NA	NA	0.930869999999999	0.862409999999997	0.930869999999999	Unknown	No	55	10%	TP53	(10%)	Del_139
TP53	PD36272a	Missense/Inframe deletion	0.769230769230769	F	no	77.4757	8	vaginal	Other	1	IIIC (T4b/N2c/M0)	Nodular melanoma	Yes	>5	Yes	Not stated	Absent	No	IIIC	III	>=4	>=1	3.72622	2.10540999999999	3.72622	Other_rare	Rare	55	10%	TP53	(10%)	p.I254S
TP53	PD36286a	Nonsense/Splice/Frameshift	3.07692307692308	F	yes	69.59343	1.2	upper arm	Limbs	1	IB (T2a/N0/M0)	Superficial spreading melanoma	No	1	No	Not stated	Absent	No	IB	I	1-2	>=1	3.00069000000001	3.00069000000001	3.00069000000001	Cutaneous	No	55	10%	TP53	(10%)	p.R213*
TP53	PD36287a	Missense/Inframe deletion	3.46153846153846	M	yes	65.57426	6.3	head/neck	Head	1	IIIC (T4b/N1b/M0)	Nodular melanoma	Yes	40	No	Not stated	NonBrisk	No	IIIC	III	>=4	>=1	2.76249	0.328550000000007	2.76249	Cutaneous	No	55	10%	TP53	(10%)	p.S241F
TP53	PD36300a	Nonsense/Splice/Frameshift	0.769230769230769	F	yes	62.77892	NA	cervix	Other	1	Not known (Not known/N0/M0) (not calculable as no Breslow level)	Unclassified	Not stated	2	Not stated	Not stated	Not stated	Not stated	NA	NA	NA	>=1	4.66803	4.66803	4.66803	Mucosal	Rare	55	10%	TP53	(10%)	p.Q192*
TP53	PD36307a	Missense/Inframe deletion	6.15384615384615	F	yes	53.3744	3.4	back	Trunk	1	IIB (T3b/N0/M0)	Superficial spreading melanoma	Yes	23	Yes	Not stated	NonBrisk	No	IIB	II	2-4	>=1	2.98152	2.98152	2.98152	Cutaneous	No	55	10%	TP53	(10%)	p.A159V
TP53	PD36312a	Nonsense/Splice/Frameshift	8.07692307692308	F	no	64.31485	2.8	thigh	Limbs	1	IIB (T3b/N0/M0)	Superficial spreading melanoma	Yes	15	No	Not stated	Brisk	No	IIB	II	2-4	>=1	3.21423999999999	2.92402999999999	3.21423999999999	Cutaneous	No	55	10%	TP53	(10%)	p.E285*
TP53	PD36323a	Nonsense/Splice/Frameshift	22.6923076923077	F	yes	62.17933	6.8	back	Trunk	1	IIC (T4b/N0/M0)	Nodular melanoma	Yes	5	No	Not stated	NonBrisk	No	IIC	II	>=4	>=1	5.80972000000001	5.80972000000001	5.80972000000001	Cutaneous	No	55	10%	TP53	(10%)	p.Q317*
TP53	PD36323a	Nonsense/Splice/Frameshift	22.6923076923077	F	yes	62.17933	6.8	back	Trunk	1	IIC (T4b/N0/M0)	Nodular melanoma	Yes	5	No	Not stated	NonBrisk	No	IIC	II	>=4	>=1	5.80972000000001	5.80972000000001	5.80972000000001	Cutaneous	No	55	10%	TP53	(10%)	p.R213*
TP53	PD36324a	Missense/Inframe deletion	1.92307692307692	F	yes	38.28611	2.3	thigh	Limbs	1	IIIC (T3b/N1b/M0)	Nodular melanoma	Yes	3	No	Yes (mild/scanty)	NonBrisk	No	IIIC	III	2-4	>=1	4.56399	4.56399	4.56399	Cutaneous	No	55	10%	TP53	(10%)	p.I332N
TP53	PD36330a	Missense/Inframe deletion	10.7692307692308	F	yes	69.93566	4.5	thigh	Limbs	1	IIB (T4a/N0/M0)	Nodular melanoma	Not stated	NA	Not stated	Not stated	Not stated	Not stated	IIB	II	>=4	NA	6.5818	6.5818	6.5818	Cutaneous	No	55	10%	TP53	(10%)	p.S241F
TP53	PD36344a	Missense/Inframe deletion	1.53846153846154	F	yes	51.07187	4	abdomen	Trunk	1	IIA (T3a/N0/M0)	Nodular melanoma	No	1.5	No	Not stated	Absent	No	IIA	II	2-4	>=1	7.10198	7.10198	7.10198	Cutaneous	No	55	10%	TP53	(10%)	p.H179Y
TP53	PD36351a	Nonsense/Splice/Frameshift	4.61538461538461	F	yes	58.06708	5.5	knee	Limbs	1	IIB (T4a/N0/M0)	Superficial spreading melanoma	No	4	No	Yes (moderate)	NonBrisk	No	IIB	II	>=4	>=1	4.9911	4.9911	4.9911	Cutaneous	No	55	10%	TP53	(10%)	p.R213*
TP53	PD36370a	Missense/Inframe deletion	11.1538461538462	F	yes	73.25394	1.9	thigh	Limbs	1	IB (T2a/N0/M0)	Unclassified	Not stated	NA	Not stated	Not stated	Not stated	Not stated	IB	I	1-2	NA	9.25393	9.25393	9.25393	Cutaneous	No	55	10%	TP53	(10%)	p.H179Y
TP53	PD36381a	Missense/Inframe deletion	3.46153846153846	M	yes	55.36482	1.3	upper arm	Limbs	1	IB (T2a/N0/M0)	Unclassified	No	<1	Not stated	Not stated	Not stated	No	IB	I	1-2	<1	6.17385	6.17385	6.17385	Cutaneous	No	55	10%	TP53	(10%)	p.G279R
TP53	PD36390a	Nonsense/Splice/Frameshift	10	M	yes	55.26352	2.5	upper arm	Limbs	1	IIA (T3a/N0/M0)	Nodular melanoma	No	NA	No	Not stated	Not stated	No	IIA	II	2-4	NA	5.79055	5.79055	5.79055	Cutaneous	No	55	10%	TP53	(10%)	p.E271*
TP53	PD36393a	Nonsense/Splice/Frameshift	10.7692307692308	F	yes	47.60849	8	back	Trunk	1	IIC (T4b/N0/M0)	Superficial spreading melanoma	Yes	20	Yes	Yes (moderate)	Yes (Unclassified)	Not stated	IIC	II	>=4	>=1	6.07255	6.07255	6.07255	Cutaneous	No	55	10%	TP53	(10%)	p.R342*
TP53	PD36396a	Missense/Inframe deletion	9.42307692307692	M	no	70.59274	1.3	back	Trunk	1	IIIA (T2a/N1a/M0)	Superficial spreading melanoma	No	8	No	Not stated	NonBrisk	No	IIIA	III	1-2	>=1	3.18411999999999	2.45859999999999	3.18411999999999	Cutaneous	No	55	10%	TP53	(10%)	p.Y163D
TP53	PD36397a	Nonsense/Splice/Frameshift	10.9615384615385	M	yes	36.64613	NA	nodal with no known primary	Other	1	IIIB or IIIC (Not known/N2b/M0) (non skin tumour so Breslow level is not applicable)	Nodal primary melanoma	Not stated	15	Not stated	Not stated	Not stated	Not stated	IIIB	III	NA	>=1	2.46407	2.46407	2.46407	Unknown	No	55	10%	TP53	(10%)	p.R342*
TP53	PD36409a	Nonsense/Splice/Frameshift	11.3461538461538	M	yes	71.96167	5.1	back	Trunk	1	IIC (T4b/N0/M0)	Nodular melanoma	Yes	3	No	Yes (mild/scanty)	Brisk	No	IIC	II	>=4	>=1	3.12115	0.673510000000007	3.12115	Cutaneous	No	55	10%	TP53	(10%)	p.Q100*
TP53	PD36410a	Nonsense/Splice/Frameshift	12.8846153846154	F	yes	60.5284	5	head/neck	Head	1	IIB (T4a/N0/M0)	Nodular melanoma	No	<1	No	Yes (heavy/dense)	Brisk	No	IIB	II	>=4	<1	4.05476000000001	4.05476000000001	4.05476000000001	Cutaneous	No	55	10%	TP53	(10%)	TP53_splice_556
TP53	PD36410a	Nonsense/Splice/Frameshift	12.8846153846154	F	yes	60.5284	5	head/neck	Head	1	IIB (T4a/N0/M0)	Nodular melanoma	No	<1	No	Yes (heavy/dense)	Brisk	No	IIB	II	>=4	<1	4.05476000000001	4.05476000000001	4.05476000000001	Cutaneous	No	55	10%	TP53	(10%)	p.E336*
TP53	PD36420a	Nonsense/Splice/Frameshift	29.4230769230769	M	yes	69.13073	1.7	head/neck	Head	1	IB (T2a/N0/M0)	Nodular melanoma	No	6	No	Not stated	NonBrisk	No	IB	I	1-2	>=1	2.91307999999999	2.91307999999999	2.91307999999999	Cutaneous	No	55	10%	TP53	(10%)	p.R342*
TP53	PD36423a	Missense/Inframe deletion	18.4615384615385	M	yes	66.06434	2.3	back	Trunk	1	IIA (T3a/N0/M0)	Nodular melanoma	No	25	No	Not stated	NonBrisk	No	IIA	II	2-4	>=1	4.17796	4.17796	4.17796	Cutaneous	No	55	10%	TP53	(10%)	p.L130F
TP53	PD36439a	Nonsense/Splice/Frameshift	12.3076923076923	M	yes	57.50582	3.43	back	Trunk	1	IIB (T3b/N0/M0)	Nodular melanoma	Yes	3	No	Not stated	NonBrisk	No	IIB	II	2-4	>=1	4.48734	4.48734	4.48734	Cutaneous	No	55	10%	TP53	(10%)	p.Q136*
TP53	PD36443a	Missense/Inframe deletion	1.92307692307692	M	yes	64.68994	0.93	upper arm	Limbs	1	IB (T1b/N0/M0)	Superficial spreading melanoma	No	1	No	Yes (heavy/dense)	Brisk	No	IB	I	<=1	>=1	4.88705999999999	4.88705999999999	4.88705999999999	Cutaneous	No	55	10%	TP53	(10%)	p.R213L
TP53	PD36445a	Missense/Inframe deletion	7.88461538461538	F	yes	59.26078	2.95	lower arm	Limbs	1	IIB (T3b/N0/M0)	Nodular melanoma	Yes	7	No	Yes (moderate)	NonBrisk	No	IIB	II	2-4	>=1	6.63381	1.41821	6.63381	Cutaneous	No	55	10%	TP53	(10%)	p.P278L
TP53	PD36449a	Missense/Inframe deletion	21.5384615384615	F	no	73.94935	2	lower leg	Limbs	1	IIA (T2b/N0/M0)	Superficial spreading melanoma	Yes	2.5	No	No	Absent	No	IIA	II	1-2	>=1	1.46475000000001	1.46201000000001	1.46475000000001	Cutaneous	No	55	10%	TP53	(10%)	p.S241F
TP53	PD36453a	Missense/Inframe deletion	12.8846153846154	M	yes	62.73785	0.8	lower arm	Limbs	1	IB (T1b/N0/M0)	Superficial spreading melanoma	No	1	Not stated	Not stated	NonBrisk	Not stated	IB	I	<=1	>=1	5.47297	5.47297	5.47297	Cutaneous	No	55	10%	TP53	(10%)	p.S241F
TP53	PD36467a	Nonsense/Splice/Frameshift	4.80769230769231	F	no	74.8282	4.4	upper arm	Limbs	1	IIIC (T4a/N3/M0)	Nodular melanoma	No	3	No	Yes (mild/scanty)	NonBrisk	No	IIIC	III	>=4	>=1	8.29569000000001	7.53456	8.29569000000001	Cutaneous	No	55	10%	TP53	(10%)	p.R342*
TP53	PD36473a	Missense/Inframe deletion	10.1923076923077	M	yes	52.59411	4.4	back	Trunk	1	IIB (T4a/N0/M0)	Nodular melanoma	No	7	No	Not stated	NonBrisk	Yes	IIB	II	>=4	>=1	7.00069	7.00069	7.00069	Cutaneous	No	55	10%	TP53	(10%)	p.P27S
TP53	PD36474a	Missense/Inframe deletion	54.0384615384615	M	no	75.72895	5.2	head/neck	Head	1	IIC (T4b/N0/M0)	Nodular melanoma	Yes	10	No	Yes (mild/scanty)	Brisk	No	IIC	II	>=4	>=1	8.32307	8.32307	8.32307	Cutaneous	No	55	10%	TP53	(10%)	p.P177L
TP53	PD36474a	Missense/Inframe deletion	54.0384615384615	M	no	75.72895	5.2	head/neck	Head	1	IIC (T4b/N0/M0)	Nodular melanoma	Yes	10	No	Yes (mild/scanty)	Brisk	No	IIC	II	>=4	>=1	8.32307	8.32307	8.32307	Cutaneous	No	55	10%	TP53	(10%)	p.L257V
TP53	PD36497a	Nonsense/Splice/Frameshift	14.0384615384615	M	yes	73.47296	3.5	chest	Trunk	1	IIA (T3a/N0/M0)	Superficial spreading melanoma	No	1	No	Not stated	Brisk	No	IIA	II	2-4	>=1	5.09515	5.09515	5.09515	Cutaneous	No	55	10%	TP53	(10%)	Del_428
TP53	PD36498a	Missense/Inframe deletion	10.9615384615385	F	yes	52.08761	1.1	back	Trunk	1	IB (T2a/N0/M0)	Superficial spreading melanoma	No	1	No	Not stated	Brisk	No	IB	I	1-2	>=1	4.28474	4.28474	4.28474	Cutaneous	No	55	10%	TP53	(10%)	p.Y236D
TP53	PD36515a	Missense/Inframe deletion	3.07692307692308	M	no	70.3436	4.5	head/neck	Head	1	IIC (T4b/N0/M0)	Epithelioid melanoma	Yes	1.5	No	Yes (mild/scanty)	NonBrisk	No	IIC	II	>=4	>=1	1.49760000000001	0.971940000000004	1.49760000000001	Cutaneous	No	55	10%	TP53	(10%)	p.C135Y
TP53	PD36516a	Missense/Inframe deletion	2.69230769230769	M	yes	51.11567	NA	nodal with no known primary	Other	1	IIIB or IIIC (Not known/N1b/M0) (not calculable as no Breslow level)	Regressed primary melanoma	Not stated	NA	Yes	Not stated	Not stated	Not stated	IIIB	III	NA	NA	11.38946	11.38946	11.38946	Unknown	No	55	10%	TP53	(10%)	p.S241F
TP53	PD36518a	Nonsense/Splice/Frameshift	71.7307692307692	F	yes	49.08966	1.2	upper arm	Limbs	1	IB (T2a/N0/M0)	Superficial spreading melanoma	Not stated	NA	Not stated	Not stated	Not stated	Not stated	IB	I	1-2	NA	13.62903	13.62903	13.62903	Cutaneous	No	55	10%	TP53	(10%)	p.R342*
TP53	PD36539a	Missense/Inframe deletion	8.26923076923077	M	no	65.43463	2.6	chest	Trunk	1	IIA (T3a/N0/M0)	Superficial spreading melanoma	No	<1	Yes	Yes (moderate)	Yes (Unclassified)	No	IIA	II	2-4	<1	12.50103	12.19165	12.50103	Cutaneous	No	55	10%	TP53	(10%)	p.R280K
TP53	PD36557a	Nonsense/Splice/Frameshift	27.5	M	yes	75.34292	5	upper arm	Limbs	1	IIB (T4a/N0/M0)	Nodular melanoma	No	>10	No	Not stated	Absent	No	IIB	II	>=4	>=1	3.95893	3.95893	3.95893	Cutaneous	No	55	10%	TP53	(10%)	p.R342*
TP53	PD36586a	Nonsense/Splice/Frameshift	10.7692307692308	M	yes	68.69267	1.62	head/neck	Head	1	IB (T2a/N0/M0)	Unclassified	Not stated	17	No	Yes (mild/scanty)	NonBrisk	Not stated	IB	I	1-2	>=1	12.33676	10.538	12.33676	Cutaneous	No	55	10%	TP53	(10%)	p.Q317*
TP53	PD36599a	Nonsense/Splice/Frameshift	6.73076923076923	M	no	69.85078	2.5	back	Trunk	1	IIB (T3b/N0/M0)	Superficial spreading melanoma	Yes	>6	No	Not stated	NonBrisk	No	IIB	II	2-4	>=1	8.88981	8.88981	8.88981	Cutaneous	No	55	10%	TP53	(10%)	p.Q317*
TP53	PD36608a	Missense/Inframe deletion	2.30769230769231	M	yes	67.32101	1.4	thigh	Limbs	1	IIIA (T2a/N1a/M0)	Superficial spreading melanoma	No	1	No	Not stated	NonBrisk	No	IIIA	III	1-2	>=1	3.41137000000001	3.41137000000001	3.41137000000001	Cutaneous	No	55	10%	TP53	(10%)	p.G245D
TP53	PD36633a	Missense/Inframe deletion	13.6538461538462	M	yes	65.05955	3.5	back	Trunk	1	IIB (T3b/N0/M0)	Nodular melanoma	Yes	>5	No	Yes (moderate)	NonBrisk	No	IIB	II	2-4	>=1	7.28542	7.28542	7.28542	Cutaneous	No	55	10%	TP53	(10%)	p.S127F
TP53	PD36644a	Missense/Inframe deletion	0.384615384615385	M	yes	59.03354	2.6	back	Trunk	1	IIB (T3b/N0/M0)	Nodular melanoma	Yes	1.5	No	Yes (mild/scanty)	NonBrisk	No	IIB	II	2-4	>=1	5.13620999999999	5.13620999999999	5.13620999999999	Cutaneous	No	55	10%	TP53	(10%)	p.C277F
TP53	PD36651a	Missense/Inframe deletion	1.53846153846154	F	no	68.61328	4.01	vaginal	Other	1	IIC (T4b/N0/M0)	Nodular & mucosal melanoma	Yes	28	No	Not stated	Absent	Yes	IIC	II	>=4	>=1	2.46953999999999	2.14373999999999	2.46953999999999	Mucosal	Rare	55	10%	TP53	(10%)	p.R175H
TP53	PD36663a	Nonsense/Splice/Frameshift	6.34615384615385	M	no	74.02601	10	back	Trunk	1	IIIB (T4b/N1a/M0)	Nodular melanoma	Yes	NA	No	No	Absent	No	IIIB	III	>=4	NA	1.07597	1.05681	1.07597	Cutaneous	No	55	10%	TP53	(10%)	Del_131
TP53	PD36668a	Nonsense/Splice/Frameshift	2.30769230769231	M	no	64.81588	1.8	back	Trunk	1	IIA (T2b/N0/M0)	Superficial spreading melanoma	Yes	10	No	Not stated	Not stated	No	IIA	II	1-2	>=1	0.777549999999991	0.777549999999991	0.777549999999991	Cutaneous	No	55	10%	TP53	(10%)	p.W91*
TP53	PD36682a	Missense/Inframe deletion	16.9230769230769	M	no	68.82683	15	back	Trunk	1	IIB (T4a/N0/M0)	Lentigo maligna melanoma	Not stated	8	Not stated	Not stated	NonBrisk	No	IIB	II	>=4	>=1	3.02807	0.939080000000004	3.02807	Cutaneous	No	55	10%	TP53	(10%)	p.P47Q
TP53	PD36683a	Missense/Inframe deletion	5	F	yes	33.88091	1.2	chest	Trunk	1	IIA (T2b/N0/M0)	Superficial spreading melanoma	Yes	>10	No	Not stated	Absent	No	IIA	II	1-2	>=1	3.09376	3.09376	3.09376	Cutaneous	No	55	10%	TP53	(10%)	p.C176F
TP53	PD36698a	Missense/Inframe deletion	7.88461538461538	M	no	50.59001	2.1	head/neck	Head	1	IIB (T3b/N0/M0)	Unclassified	Yes	4	Not stated	Not stated	Not stated	No	IIB	II	2-4	>=1	4.61601	0.249139999999997	4.61601	Cutaneous	No	55	10%	TP53	(10%)	p.R280K
TP53	PD36704a	Missense/Inframe deletion	9.23076923076923	F	yes	55.99726	1.8	lower leg	Limbs	1	IIA (T2b/N0/M0)	Superficial spreading melanoma	Yes	NA	Not stated	Yes (unclassified)	Yes (Unclassified)	No	IIA	II	1-2	NA	9.28953	0.881590000000003	9.28953	Cutaneous	No	55	10%	TP53	(10%)	p.R342P
TP53	PD36711a	Missense/Inframe deletion	2.11538461538462	F	no	67.09651	5.5	vulval	Other	1	IIC (T4b/N0/M0)	Amelanotic melanoma	Yes	75	Not stated	Not stated	Not stated	No	IIC	II	>=4	>=1	2.62012	2.34086000000001	2.62012	Other_rare	Rare	55	10%	TP53	(10%)	p.C238F
TPTE	PD36168a	Missense/Inframe deletion	4.23076923076923	F	no	65.94935	1.15	upper arm	Limbs	1	IB (T2a/N0/M0)	Superficial spreading melanoma	No	12	No	Yes (mild/scanty)	NonBrisk	No	IB	I	1-2	>=1	9.94661000000001	9.94661000000001	9.94661000000001	Cutaneous	No	79	15%	TPTE	(15%)	p.H378Y
TPTE	PD36174a	Missense/Inframe deletion	3.84615384615385	F	no	67.6386	1.4	upper arm	Limbs	1	IB (T2a/N0/M0)	Nodular melanoma	Not stated	<1	Not stated	Yes (heavy/dense)	Brisk	No	IB	I	1-2	<1	5.36619	5.21835	5.36619	Cutaneous	No	79	15%	TPTE	(15%)	p.E504K
TPTE	PD36183a	Missense/Inframe deletion	1.73076923076923	F	yes	54.72142	2.8	head/neck	Head	1	IIA (T3a/N0/M0)	Nodular melanoma of balloon cell type	Not stated	6	Not stated	Not stated	Not stated	No	IIA	II	2-4	>=1	12.07393	12.07393	12.07393	Cutaneous	No	79	15%	TPTE	(15%)	p.T32A
TPTE	PD36207a	Missense/Inframe deletion	5.19230769230769	M	yes	61.37714	4.4	head/neck	Head	1	IIC (T4b/N0/M0)	Nodular melanoma	Yes	<1	No	Not stated	Not stated	No	IIC	II	>=4	<1	8.95003	8.95003	8.95003	Cutaneous	No	79	15%	TPTE	(15%)	p.P292L
TPTE	PD36218a	Nonsense/Splice/Frameshift	64.8076923076923	M	no	68.41068	8	head/neck	Head	1	IIB (T4a/N0/M0)	Nodular melanoma	No	2.5	No	Not stated	Not stated	Yes	IIB	II	>=4	>=1	1.53319	0.383300000000006	1.53319	Cutaneous	No	79	15%	TPTE	(15%)	TPTE_splice_663
TPTE	PD36218a	Nonsense/Splice/Frameshift	64.8076923076923	M	no	68.41068	8	head/neck	Head	1	IIB (T4a/N0/M0)	Nodular melanoma	No	2.5	No	Not stated	Not stated	Yes	IIB	II	>=4	>=1	1.53319	0.383300000000006	1.53319	Cutaneous	No	79	15%	TPTE	(15%)	TPTE_splice_908
TPTE	PD36231a	Missense/Inframe deletion	4.42307692307692	F	no	45.56331	2.8	thigh	Limbs	1	IIB (T3b/N0/M0)	Nodular melanoma	Yes	16.5	Not stated	Not stated	Not stated	No	IIB	II	2-4	>=1	2.85284	1.27858	2.85284	Cutaneous	No	79	15%	TPTE	(15%)	p.H207Y
TPTE	PD36231a	Missense/Inframe deletion	4.42307692307692	F	no	45.56331	2.8	thigh	Limbs	1	IIB (T3b/N0/M0)	Nodular melanoma	Yes	16.5	Not stated	Not stated	Not stated	No	IIB	II	2-4	>=1	2.85284	1.27858	2.85284	Cutaneous	No	79	15%	TPTE	(15%)	p.L408F
TPTE	PD36234a	Missense/Inframe deletion	16.9230769230769	F	yes	65.07323	5.5	upper arm	Limbs	1	IIC (T4b/N0/M0)	Nodular melanoma	Yes	6	Not stated	Yes (moderate)	NonBrisk	No	IIC	II	>=4	>=1	12.71459	12.71459	12.71459	Cutaneous	No	79	15%	TPTE	(15%)	p.R229Q
TPTE	PD36234a	Missense/Inframe deletion	16.9230769230769	F	yes	65.07323	5.5	upper arm	Limbs	1	IIC (T4b/N0/M0)	Nodular melanoma	Yes	6	Not stated	Yes (moderate)	NonBrisk	No	IIC	II	>=4	>=1	12.71459	12.71459	12.71459	Cutaneous	No	79	15%	TPTE	(15%)	p.G12R
TPTE	PD36237a	Missense/Inframe deletion	2.11538461538462	M	yes	61.88638	7.2	subungual	Other	1	IIC (T4b/N0/M0)	Subungual melanoma	Yes	70	No	Yes (mild/scanty)	NonBrisk	No	IIC	II	>=4	>=1	8.25188	8.25188	8.25188	Acral	Acral	79	15%	TPTE	(15%)	p.S483L
TPTE	PD36241a	Nonsense/Splice/Frameshift	2.30769230769231	F	yes	33.24572	2.4	abdomen	Trunk	1	IIA (T3a/N0/M0)	Superficial spreading melanoma	No	4	No	Yes (mild/scanty)	NonBrisk	No	IIA	II	2-4	>=1	9.16085	9.16085	9.16085	Cutaneous	No	79	15%	TPTE	(15%)	TPTE_splice_306
TPTE	PD36250a	Missense/Inframe deletion	12.1153846153846	F	yes	73.06776	2	chest	Trunk	1	IB (T2a/N0/M0)	Nodular melanoma	No	6	No	Yes (mild/scanty)	NonBrisk	No	IB	I	1-2	>=1	8.18069999999999	8.18069999999999	8.18069999999999	Cutaneous	No	79	15%	TPTE	(15%)	p.S286N
TPTE	PD36251a	Missense/Inframe deletion	20	M	yes	62.76523	3.2	head/neck	Head	1	IIB (T3b/N0/M0)	Superficial spreading melanoma	Yes	20	No	Not stated	NonBrisk	No	IIB	II	2-4	>=1	7.42232	1.03765	7.42232	Cutaneous	No	79	15%	TPTE	(15%)	p.P123S
TPTE	PD36259a	Missense/Inframe deletion	13.0769230769231	M	yes	49.52224	4	hand	Other	1	IIIA (T3a/N1a/M0)	Superficial spreading melanoma with spitzoid features	No	6	No	Yes (mild/scanty)	NonBrisk	No	IIIA	III	2-4	>=1	2.98974	2.98974	2.98974	Cutaneous	No	79	15%	TPTE	(15%)	p.E321K
TPTE	PD36265a	Missense/Inframe deletion	27.6923076923077	M	no	72.65434	5.3	head/neck	Head	1	IIC (T4b/N0/M0)	Superficial spreading melanoma	Yes	8	No	Not stated	NonBrisk	No	IIC	II	>=4	>=1	1.75223	0.459959999999995	1.75223	Cutaneous	No	79	15%	TPTE	(15%)	p.R229Q
TPTE	PD36277a	Missense/Inframe deletion	17.1153846153846	M	no	67.3347	NA	nodal with no known primary	Other	1	IIIB or IIIC (Not known/N2b/M0)			NA					IIIB	III	NA	NA	1.78234	NA	1.78234	Unknown	No	79	15%	TPTE	(15%)	p.R229Q
TPTE	PD36281a	Nonsense/Splice/Frameshift	15	M	yes	73.32238	3.3	head/neck	Head	1	IIB (T3b/N0/M0)	Nodular melanoma	Yes	10	No	Not stated	Absent	No	IIB	II	2-4	>=1	2.15742	2.15742	2.15742	Cutaneous	No	79	15%	TPTE	(15%)	p.Q314*
TPTE	PD36289a	Nonsense/Splice/Frameshift	7.30769230769231	F	yes	56.36414	2.8	back	Trunk	1	IIA (T3a/N0/M0)	Nodular melanoma	No	2	Not stated	Not stated	Yes (Unclassified)	Not stated	IIA	II	2-4	>=1	8.47638	8.47638	8.47638	Cutaneous	No	79	15%	TPTE	(15%)	TPTE_splice_358
TPTE	PD36305a	Missense/Inframe deletion	19.2307692307692	M	yes	64.21082	2.02	head/neck	Head	1	IIA (T3a/N0/M0)	Lentigo maligna melanoma	No	10	Not stated	Not stated	Brisk	No	IIA	II	2-4	>=1	3.0527	3.0527	3.0527	Cutaneous	No	79	15%	TPTE	(15%)	p.S447L
TPTE	PD36311a	Missense/Inframe deletion	5.96153846153846	F	yes	59.27173	1.9	lower leg	Limbs	1	IB (T2a/N0/M0)	Superficial spreading melanoma	No	7	No	Not stated	NonBrisk	No	IB	I	1-2	>=1	2.64203000000001	2.64203000000001	2.64203000000001	Cutaneous	No	79	15%	TPTE	(15%)	p.P310L
TPTE	PD36314a	Missense/Inframe deletion	9.03846153846154	M	yes	65.83162	3.4	head/neck	Head	1	IIB (T3b/N0/M0)	Nodular melanoma	Yes	6	Yes	Not stated	NonBrisk	No	IIB	II	2-4	>=1	3.26900000000001	3.26900000000001	3.26900000000001	Cutaneous	No	79	15%	TPTE	(15%)	p.E45K
TPTE	PD36315a	Nonsense/Splice/Frameshift	39.2307692307692	M	yes	66.65298	2.1	head/neck	Head	1	IIA (T3a/N0/M0)	Superficial spreading melanoma	No	4	No	Not stated	NonBrisk	No	IIA	II	2-4	>=1	4.77755000000001	1.52224	4.77755000000001	Cutaneous	No	79	15%	TPTE	(15%)	p.Q383*
TPTE	PD36323a	Nonsense/Splice/Frameshift	22.6923076923077	F	yes	62.17933	6.8	back	Trunk	1	IIC (T4b/N0/M0)	Nodular melanoma	Yes	5	No	Not stated	NonBrisk	No	IIC	II	>=4	>=1	5.80972000000001	5.80972000000001	5.80972000000001	Cutaneous	No	79	15%	TPTE	(15%)	TPTE_splice_663
TPTE	PD36326a	Nonsense/Splice/Frameshift	11.9230769230769	F	yes	69.42368	1.8	upper arm	Limbs	1	IB (T2a/N0/M0)	Superficial spreading melanoma	No	2	Yes	Not stated	Absent	No	IB	I	1-2	>=1	6.66392999999999	6.66392999999999	6.66392999999999	Cutaneous	No	79	15%	TPTE	(15%)	p.Q383*
TPTE	PD36329a	Missense/Inframe deletion	40.1923076923077	M	no	70.43942	6	head/neck	Head	1	IIC (T4b/N0/M0)	Superficial spreading melanoma	Yes	20	Yes	Not stated	Absent	Yes	IIC	II	>=4	>=1	4.85695	4.27379000000001	4.85695	Cutaneous	No	79	15%	TPTE	(15%)	p.S543F
TPTE	PD36329a	Missense/Inframe deletion	40.1923076923077	M	no	70.43942	6	head/neck	Head	1	IIC (T4b/N0/M0)	Superficial spreading melanoma	Yes	20	Yes	Not stated	Absent	Yes	IIC	II	>=4	>=1	4.85695	4.27379000000001	4.85695	Cutaneous	No	79	15%	TPTE	(15%)	p.S447L
TPTE	PD36329a	Missense/Inframe deletion	40.1923076923077	M	no	70.43942	6	head/neck	Head	1	IIC (T4b/N0/M0)	Superficial spreading melanoma	Yes	20	Yes	Not stated	Absent	Yes	IIC	II	>=4	>=1	4.85695	4.27379000000001	4.85695	Cutaneous	No	79	15%	TPTE	(15%)	p.P19L
TPTE	PD36329a	Missense/Inframe deletion	40.1923076923077	M	no	70.43942	6	head/neck	Head	1	IIC (T4b/N0/M0)	Superficial spreading melanoma	Yes	20	Yes	Not stated	Absent	Yes	IIC	II	>=4	>=1	4.85695	4.27379000000001	4.85695	Cutaneous	No	79	15%	TPTE	(15%)	p.D455N
TPTE	PD36329a	Missense/Inframe deletion	40.1923076923077	M	no	70.43942	6	head/neck	Head	1	IIC (T4b/N0/M0)	Superficial spreading melanoma	Yes	20	Yes	Not stated	Absent	Yes	IIC	II	>=4	>=1	4.85695	4.27379000000001	4.85695	Cutaneous	No	79	15%	TPTE	(15%)	p.L330I
TPTE	PD36329a	Missense/Inframe deletion	40.1923076923077	M	no	70.43942	6	head/neck	Head	1	IIC (T4b/N0/M0)	Superficial spreading melanoma	Yes	20	Yes	Not stated	Absent	Yes	IIC	II	>=4	>=1	4.85695	4.27379000000001	4.85695	Cutaneous	No	79	15%	TPTE	(15%)	p.D291N
TPTE	PD36337a	Missense/Inframe deletion	5.96153846153846	F	yes	55.75085	1.4	back	Trunk	1	IB (T2a/N0/M0)	Nodular melanoma	No	5	No	Not stated	Yes (Unclassified)	No	IB	I	1-2	>=1	6.67215	6.67215	6.67215	Cutaneous	No	79	15%	TPTE	(15%)	p.E514K
TPTE	PD36343a	Missense/Inframe deletion	5.96153846153846	M	yes	62.88022	1.9	back	Trunk	1	IB (T2a/N0/M0)	Superficial spreading melanoma	No	2	No	Not stated	Not stated	No	IB	I	1-2	>=1	6.59274	6.59274	6.59274	Cutaneous	No	79	15%	TPTE	(15%)	p.H207Y
TPTE	PD36357a	Missense/Inframe deletion	4.23076923076923	M	no	74.31075	1.9	chest	Trunk	1	IB (T2a/N0/M0)	Nodular melanoma	No	2.5	No	Not stated	Brisk	Yes	IB	I	1-2	>=1	3.30732	3.29363000000001	3.30732	Cutaneous	No	79	15%	TPTE	(15%)	p.G12R
TPTE	PD36362a	Missense/Inframe deletion	15.7692307692308	M	yes	56.50103	1.17	lower arm	Limbs	1	IIA (T2b/N0/M0)	Superficial spreading melanoma	Yes	1.5	Not stated	Yes (unclassified)	Yes (Unclassified)	No	IIA	II	1-2	>=1	8.01917	8.01917	8.01917	Cutaneous	No	79	15%	TPTE	(15%)	p.E364K
TPTE	PD36369a	Missense/Inframe deletion	13.0769230769231	M	no	72.43806	3.2	back	Trunk	1	IIA (T3a/N0/M0)	Nodular melanoma	No	9	No	Not stated	NonBrisk	No	IIA	II	2-4	>=1	11.4935	7.43326	11.4935	Cutaneous	No	79	15%	TPTE	(15%)	p.E321K
TPTE	PD36370a	Missense/Inframe deletion	11.1538461538462	F	yes	73.25394	1.9	thigh	Limbs	1	IB (T2a/N0/M0)	Unclassified	Not stated	NA	Not stated	Not stated	Not stated	Not stated	IB	I	1-2	NA	9.25393	9.25393	9.25393	Cutaneous	No	79	15%	TPTE	(15%)	p.Y367N
TPTE	PD36371a	Nonsense/Splice/Frameshift	2.69230769230769	M	yes	46.91307	1.5	chest	Trunk	1	IB (T2a/N0/M0)	Superficial spreading melanoma	No	<1	No	Not stated	NonBrisk	No	IB	I	1-2	<1	7.15401	7.15401	7.15401	Cutaneous	No	79	15%	TPTE	(15%)	p.W190*
TPTE	PD36379a	Missense/Inframe deletion	6.92307692307692	F	no	73.35797	1.7	back	Trunk	1	IB (T2a/N0/M0)	Superficial spreading melanoma	No	<1	Yes	Yes (mild/scanty)	NonBrisk	No	IB	I	1-2	<1	11.20876	11.20876	11.20876	Cutaneous	No	79	15%	TPTE	(15%)	p.L135S
TPTE	PD36396a	Missense/Inframe deletion	9.42307692307692	M	no	70.59274	1.3	back	Trunk	1	IIIA (T2a/N1a/M0)	Superficial spreading melanoma	No	8	No	Not stated	NonBrisk	No	IIIA	III	1-2	>=1	3.18411999999999	2.45859999999999	3.18411999999999	Cutaneous	No	79	15%	TPTE	(15%)	p.D475N
TPTE	PD36400a	Missense/Inframe deletion	21.7307692307692	F	yes	52.98289	1.45	lower arm	Limbs	1	IB (T2a/N0/M0)	Superficial spreading melanoma	No	4	No	Yes (moderate)	NonBrisk	No	IB	I	1-2	>=1	3.6742	3.6742	3.6742	Cutaneous	No	79	15%	TPTE	(15%)	p.P388S
TPTE	PD36407a	Nonsense/Splice/Frameshift	0.961538461538461	M	yes	63.96714	6.2	acral	Other	1	IIIC (T4b/N3/M0)	Acral lentiginous melanoma	Yes	1	No	Not stated	Absent	Yes	IIIC	III	>=4	>=1	2.07256	2.07256	2.07256	Acral	Acral	79	15%	TPTE	(15%)	Del_696
TPTE	PD36410a	Missense/Inframe deletion	12.8846153846154	F	yes	60.5284	5	head/neck	Head	1	IIB (T4a/N0/M0)	Nodular melanoma	No	<1	No	Yes (heavy/dense)	Brisk	No	IIB	II	>=4	<1	4.05476000000001	4.05476000000001	4.05476000000001	Cutaneous	No	79	15%	TPTE	(15%)	p.E504K
TPTE	PD36414a	Missense/Inframe deletion	4.42307692307692	M	yes	56.81314	1.1	chest	Trunk	1	IB (T2a/N0/M0)	Superficial spreading melanoma	No	6	No	Yes (moderate)	NonBrisk	No	IB	I	1-2	>=1	5.51130000000001	5.51130000000001	5.51130000000001	Cutaneous	No	79	15%	TPTE	(15%)	p.S447L
TPTE	PD36415a	Missense/Inframe deletion	1.73076923076923	F	yes	65.9384	1.6	lower leg	Limbs	1	IB (T2a/N0/M0)	Superficial spreading melanoma	No	0	No	Not stated	Absent	No	IB	I	1-2	<1	4.69266999999999	4.69266999999999	4.69266999999999	Cutaneous	No	79	15%	TPTE	(15%)	p.P528L
TPTE	PD36428a	Missense/Inframe deletion	6.15384615384615	M	yes	71.21697	1.675	trunk	Trunk	1	IIA (T2b/N0/M0)	Superficial spreading melanoma	Yes	1	No	Not stated	Brisk	No	IIA	II	1-2	>=1	4.02464999999999	4.02464999999999	4.02464999999999	Cutaneous	No	79	15%	TPTE	(15%)	p.R261K
TPTE	PD36433a	Missense/Inframe deletion	14.6153846153846	M	yes	58.59274	1.5	back	Trunk	1	IB (T2a/N0/M0)	Unclassified	No	2	No	Not stated	Not stated	No	IB	I	1-2	>=1	4.5421	4.5421	4.5421	Cutaneous	No	79	15%	TPTE	(15%)	p.S447L
TPTE	PD36437a	Missense/Inframe deletion	10.9615384615385	M	no	69.66461	1.2	lower arm	Limbs	1	IB (T2a/N0/M0)	Superficial spreading melanoma	No	1	No	Yes (mild/scanty)	NonBrisk	Yes	IB	I	1-2	>=1	5.59343	2.09446	5.59343	Cutaneous	No	79	15%	TPTE	(15%)	p.G340R
TPTE	PD36441a	Missense/Inframe deletion	7.5	F	yes	69.30322	3.2	back	Trunk	1	IIA (T3a/N0/M0)	Superficial spreading melanoma	No	1	No	Not stated	NonBrisk	No	IIA	II	2-4	>=1	4.39698	4.39698	4.39698	Cutaneous	No	79	15%	TPTE	(15%)	p.S447L
TPTE	PD36449a	Missense/Inframe deletion	21.5384615384615	F	no	73.94935	2	lower leg	Limbs	1	IIA (T2b/N0/M0)	Superficial spreading melanoma	Yes	2.5	No	No	Absent	No	IIA	II	1-2	>=1	1.46475000000001	1.46201000000001	1.46475000000001	Cutaneous	No	79	15%	TPTE	(15%)	p.F415I
TPTE	PD36469a	Nonsense/Splice/Frameshift	4.80769230769231	M	no	71.09377	3	elbow	Limbs	1	IIA (T3a/N0/M0)	Unclassified	No	>5	Yes	Yes (moderate)	Absent	Not stated	IIA	II	2-4	>=1	3.90965999999999	1.36618999999999	3.90965999999999	Cutaneous	No	79	15%	TPTE	(15%)	Del_696
TPTE	PD36470a	Nonsense/Splice/Frameshift	2.69230769230769	M	yes	73.23751	1	back	Trunk	1	IA (T1a/N0/M0)	Superficial spreading melanoma	Not stated	<1	Not stated	Not stated	Not stated	No	IA	I	<=1	<1	5.4538	5.4538	5.4538	Cutaneous	No	79	15%	TPTE	(15%)	Del_895
TPTE	PD36472a	Missense/Inframe deletion	8.84615384615385	F	yes	58.23135	1.5	lower leg	Limbs	1	IB (T2a/N0/M0)	Superficial spreading melanoma	No	1	No	Not stated	Brisk	No	IB	I	1-2	>=1	6.51882	6.51882	6.51882	Cutaneous	No	79	15%	TPTE	(15%)	p.I446F
TPTE	PD36473a	Missense/Inframe deletion	10.1923076923077	M	yes	52.59411	4.4	back	Trunk	1	IIB (T4a/N0/M0)	Nodular melanoma	No	7	No	Not stated	NonBrisk	Yes	IIB	II	>=4	>=1	7.00069	7.00069	7.00069	Cutaneous	No	79	15%	TPTE	(15%)	p.G449E
TPTE	PD36473a	Missense/Inframe deletion	10.1923076923077	M	yes	52.59411	4.4	back	Trunk	1	IIB (T4a/N0/M0)	Nodular melanoma	No	7	No	Not stated	NonBrisk	Yes	IIB	II	>=4	>=1	7.00069	7.00069	7.00069	Cutaneous	No	79	15%	TPTE	(15%)	p.K227I
TPTE	PD36474a	Missense/Inframe deletion	54.0384615384615	M	no	75.72895	5.2	head/neck	Head	1	IIC (T4b/N0/M0)	Nodular melanoma	Yes	10	No	Yes (mild/scanty)	Brisk	No	IIC	II	>=4	>=1	8.32307	8.32307	8.32307	Cutaneous	No	79	15%	TPTE	(15%)	p.H307Y
TPTE	PD36489a	Missense/Inframe deletion	35.5769230769231	M	yes	61.75496	2.5	head/neck	Head	1	IIA (T3a/N0/M0)	Superficial spreading melanoma	No	1.5	No	Not stated	Brisk	No	IIA	II	2-4	>=1	5.95483	5.95483	5.95483	Cutaneous	No	79	15%	TPTE	(15%)	p.H307Y
TPTE	PD36497a	Missense/Inframe deletion	14.0384615384615	M	yes	73.47296	3.5	chest	Trunk	1	IIA (T3a/N0/M0)	Superficial spreading melanoma	No	1	No	Not stated	Brisk	No	IIA	II	2-4	>=1	5.09515	5.09515	5.09515	Cutaneous	No	79	15%	TPTE	(15%)	p.D6N
TPTE	PD36501a	Missense/Inframe deletion	3.84615384615385	M	yes	47.2115	1.1	upper arm	Limbs	1	IB (T2a/N0/M0)	Unclassified	Not stated	<1	Yes	Not stated	Not stated	No	IB	I	1-2	<1	6.90486	6.90486	6.90486	Cutaneous	No	79	15%	TPTE	(15%)	p.D233N
TPTE	PD36505a	Missense/Inframe deletion	2.69230769230769	M	no	56.94182	9.9	upper arm	Limbs	1	IIB (T4a/N0/M0)	Nodular melanoma	Not stated	NA	Not stated	Not stated	Not stated	No	IIB	II	>=4	NA	7.13758000000001	1.57153	7.13758000000001	Cutaneous	No	79	15%	TPTE	(15%)	p.P123S
TPTE	PD36518a	Missense/Inframe deletion	71.7307692307692	F	yes	49.08966	1.2	upper arm	Limbs	1	IB (T2a/N0/M0)	Superficial spreading melanoma	Not stated	NA	Not stated	Not stated	Not stated	Not stated	IB	I	1-2	NA	13.62903	13.62903	13.62903	Cutaneous	No	79	15%	TPTE	(15%)	p.G549R
TPTE	PD36518a	Missense/Inframe deletion	71.7307692307692	F	yes	49.08966	1.2	upper arm	Limbs	1	IB (T2a/N0/M0)	Superficial spreading melanoma	Not stated	NA	Not stated	Not stated	Not stated	Not stated	IB	I	1-2	NA	13.62903	13.62903	13.62903	Cutaneous	No	79	15%	TPTE	(15%)	p.D475N
TPTE	PD36532a	Missense/Inframe deletion	2.30769230769231	M	yes	53.41821	2	thigh	Limbs	1	IB (T2a/N0/M0)	Superficial spreading melanoma	No	4	No	Not stated	Not stated	No	IB	I	1-2	>=1	8.56947	1.74127	8.56947	Cutaneous	No	79	15%	TPTE	(15%)	p.K440E
TPTE	PD36534a	Missense/Inframe deletion	13.4615384615385	F	no	73.38261	5.3	head/neck	Head	1	IIB (T4a/N0/M0)	Nodular melanoma	No	6	Not stated	Yes (heavy/dense)	Brisk	No	IIB	II	>=4	>=1	8.08761	8.08761	8.08761	Cutaneous	No	79	15%	TPTE	(15%)	p.P388L
TPTE	PD36537a	Missense/Inframe deletion	1.73076923076923	F	no	73.3525	NA	lower leg	Limbs	1	Not known (Not known/N0/M0) (not calculable as no Breslow level)	Unclassified	Yes	6	Not stated	Not stated	Not stated	Not stated	NA	NA	NA	>=1	4.44078999999999	2.02052999999999	4.44078999999999	Cutaneous	No	79	15%	TPTE	(15%)	p.D233N
TPTE	PD36538a	Missense/Inframe deletion	3.07692307692308	F	no	43.55373	5.5	upper arm	Limbs	1	IIIB (T4a/N2b/M0)	Nodular melanoma	No	5	Not stated	Not stated	NonBrisk	No	IIIB	III	>=4	>=1	2.80356	2.59822	2.80356	Cutaneous	No	79	15%	TPTE	(15%)	p.N513H
TPTE	PD36547a	Missense/Inframe deletion	3.84615384615385	M	yes	46.27242	NA	nodal with no known primary	Other	1	IIIB or IIIC (Not known/N1b/M0) (non skin tumour so Breslow level is not applicable)	Nodal primary melanoma	Not stated	NA	Not stated	Not stated	Not stated	Not stated	IIIB	III	NA	NA	8.15332	8.15332	8.15332	Unknown	No	79	15%	TPTE	(15%)	p.S250L
TPTE	PD36550a	Missense/Inframe deletion	6.73076923076923	M	yes	52.87611	1.2	back	Trunk	1	IIIA (T2a/N1a/M0)	Superficial spreading melanoma	No	1	No	Yes (mild/scanty)	NonBrisk	No	IIIA	III	1-2	>=1	4.88433000000001	4.88433000000001	4.88433000000001	Cutaneous	No	79	15%	TPTE	(15%)	p.P409S
TPTE	PD36556a	Missense/Inframe deletion	6.73076923076923	M	yes	58.38467	2.2	lower arm	Limbs	1	IIA (T3a/N0/M0)	Superficial spreading melanoma	No	NA	Not stated	Not stated	Not stated	No	IIA	II	2-4	NA	8.50377	8.50377	8.50377	Cutaneous	No	79	15%	TPTE	(15%)	p.S224L
TPTE	PD36557a	Missense/Inframe deletion	27.5	M	yes	75.34292	5	upper arm	Limbs	1	IIB (T4a/N0/M0)	Nodular melanoma	No	>10	No	Not stated	Absent	No	IIB	II	>=4	>=1	3.95893	3.95893	3.95893	Cutaneous	No	79	15%	TPTE	(15%)	p.G346E
TPTE	PD36561a	Missense/Inframe deletion	7.30769230769231	M	no	21.41821	0.3	chest	Trunk	1	IB (T1b/N0/M0)	Superficial spreading melanoma	No	1	Yes	Yes (moderate)	Brisk	Not stated	IB	I	<=1	>=1	5.05133	2.62286	5.05133	Cutaneous	No	79	15%	TPTE	(15%)	p.N262D
TPTE	PD36585a	Missense/Inframe deletion	6.92307692307692	F	yes	50.49418	1.8	lower arm	Limbs	1	IB (T2a/N0/M0)	Superficial spreading melanoma	Not stated	1.5	Not stated	Yes (mild/scanty)	NonBrisk	Not stated	IB	I	1-2	>=1	12.61876	12.61876	12.61876	Cutaneous	No	79	15%	TPTE	(15%)	p.G30E
TPTE	PD36596a	Missense/Inframe deletion	15.7692307692308	F	yes	54.63655	3.5	lower arm	Limbs	1	IIA (T3a/N0/M0)	Nodular melanoma	Not stated	1	Not stated	Not stated	Brisk	No	IIA	II	2-4	>=1	6.85558	6.85558	6.85558	Cutaneous	No	79	15%	TPTE	(15%)	p.P528S
TPTE	PD36601a	Missense/Inframe deletion	4.42307692307692	F	yes	33.25667	2	thigh	Limbs	1	IIIC (T2b/N2b/M0)	Superficial spreading melanoma	Yes	60	No	Yes (mild/scanty)	NonBrisk	No	IIIC	III	1-2	>=1	5.79056	5.79056	5.79056	Cutaneous	No	79	15%	TPTE	(15%)	p.P123S
TPTE	PD36619a	Missense/Inframe deletion	28.8461538461538	F	no	71.36208	4.5	head/neck	Head	1	IIC (T4b/N0/M0)	Nodular melanoma	Yes	7.5	No	Yes (unclassified)	Yes (Unclassified)	No	IIC	II	>=4	>=1	14.39015	14.39015	14.39015	Cutaneous	No	79	15%	TPTE	(15%)	p.F382L
TPTE	PD36621a	Missense/Inframe deletion	3.84615384615385	F	no	71.59206	1.7	head/neck	Head	1	IB (T2a/N0/M0)	Nodular melanoma	Not stated	7	No	Yes (mild/scanty)	Yes (Unclassified)	No	IB	I	1-2	>=1	3.17043	3.17043	3.17043	Cutaneous	No	79	15%	TPTE	(15%)	p.P528S
TPTE	PD36628a	Missense/Inframe deletion	2.88461538461538	M	no	58.87748	2.1	chest	Trunk	1	IIA (T3a/N0/M0)	Nodular melanoma	Not stated	2	Not stated	No	Absent	Not stated	IIA	II	2-4	>=1	6.39836	1.3963	6.39836	Cutaneous	No	79	15%	TPTE	(15%)	p.S447L
TPTE	PD36629a	Missense/Inframe deletion	14.0384615384615	F	yes	65.87543	6.3	head/neck	Head	1	IIB (T4a/N0/M0)	Nodular melanoma	No	7.5	No	Not stated	Yes (Unclassified)	No	IIB	II	>=4	>=1	8.36139	1.57974	8.36139	Cutaneous	No	79	15%	TPTE	(15%)	p.E364K
TPTE	PD36636a	Missense/Inframe deletion	19.8076923076923	M	yes	73.95209	1.7	head/neck	Head	1	IB (T2a/N0/M0)	Lentigo maligna melanoma	No	3	No	Not stated	NonBrisk	No	IB	I	1-2	>=1	6.87201	3.42779	6.87201	Cutaneous	No	79	15%	TPTE	(15%)	p.G255R
TPTE	PD36641a	Missense/Inframe deletion	23.4615384615385	M	yes	61.14716	3.4	upper arm	Limbs	1	IIA (T3a/N0/M0)	Nodular melanoma	No	6.5	Not stated	Not stated	Not stated	No	IIA	II	2-4	>=1	6.08351	6.08351	6.08351	Cutaneous	No	79	15%	TPTE	(15%)	p.S447L
TPTE	PD36648a	Missense/Inframe deletion	11.3461538461538	F	yes	68.29842	3	knee	Limbs	1	IIIB (T3a/N2c/M0)	Superficial spreading melanoma	No	4	No	Not stated	Brisk	No	IIIB	III	2-4	>=1	4.14511	4.14511	4.14511	Cutaneous	No	79	15%	TPTE	(15%)	p.H207Y
TPTE	PD36656a	Missense/Inframe deletion	19.6153846153846	F	yes	50.26694	2	lower leg	Limbs	1	IB (T2a/N0/M0)	Nodular melanoma	No	4	No	Yes (moderate)	NonBrisk	No	IB	I	1-2	>=1	7.2909	7.2909	7.2909	Cutaneous	No	79	15%	TPTE	(15%)	p.L131P
TPTE	PD36663a	Missense/Inframe deletion	6.34615384615385	M	no	74.02601	10	back	Trunk	1	IIIB (T4b/N1a/M0)	Nodular melanoma	Yes	NA	No	No	Absent	No	IIIB	III	>=4	NA	1.07597	1.05681	1.07597	Cutaneous	No	79	15%	TPTE	(15%)	p.R280Q
TPTE	PD36666a	Missense/Inframe deletion	9.42307692307692	M	yes	47.11294	2.1	lower leg	Limbs	1	IIA (T3a/N0/M0)	Superficial spreading melanoma	No	8	No	Yes (heavy/dense)	Brisk	No	IIA	II	2-4	>=1	7.75907	7.75907	7.75907	Cutaneous	No	79	15%	TPTE	(15%)	p.T319I
TPTE	PD36682a	Missense/Inframe deletion	16.9230769230769	M	no	68.82683	15	back	Trunk	1	IIB (T4a/N0/M0)	Lentigo maligna melanoma	Not stated	8	Not stated	Not stated	NonBrisk	No	IIB	II	>=4	>=1	3.02807	0.939080000000004	3.02807	Cutaneous	No	79	15%	TPTE	(15%)	p.R198Q
TPTE	PD36688a	Missense/Inframe deletion	9.61538461538461	M	yes	69.45106	2	back	Trunk	1	IB (T2a/N0/M0)	Unclassified	Not stated	2	Not stated	Yes (heavy/dense)	Brisk	Not stated	IB	I	1-2	>=1	4.21903	4.21903	4.21903	Cutaneous	No	79	15%	TPTE	(15%)	p.D140N
TPTE	PD36690a	Missense/Inframe deletion	5	F	no	51.62218	2.9	elbow	Limbs	1	IIB (T3b/N0/M0)	Superficial spreading melanoma	Yes	19	No	Yes (mild/scanty)	NonBrisk	No	IIB	II	2-4	>=1	2.47775	0.848730000000003	2.47775	Cutaneous	No	79	15%	TPTE	(15%)	p.E3K
TPTE	PD36701a	Nonsense/Splice/Frameshift	18.0769230769231	M	yes	43.70431	4.4	back	Trunk	1	IIB (T4a/N0/M0)	Nodular melanoma	No	5	No	Yes (mild/scanty)	NonBrisk	No	IIB	II	>=4	>=1	9.77413	9.77413	9.77413	Cutaneous	No	79	15%	TPTE	(15%)	p.M1I
TPTE	PD36704a	Missense/Inframe deletion	9.23076923076923	F	yes	55.99726	1.8	lower leg	Limbs	1	IIA (T2b/N0/M0)	Superficial spreading melanoma	Yes	NA	Not stated	Yes (unclassified)	Yes (Unclassified)	No	IIA	II	1-2	NA	9.28953	0.881590000000003	9.28953	Cutaneous	No	79	15%	TPTE	(15%)	p.E3K
	PD36655a	0	2.5	F	no	28.67077	5.7	lower leg	Limbs	1	IIC (T4b/N0/M0)	Nodular melanoma	Yes	8	No	No	Absent	Yes	IIC	II	>=4	>=1	2.58727	0.15606	2.58727	Cutaneous	No	150
	PD36190a	0	0	M	yes	32.57495	1.6	back	Trunk	1	IB (T2a/N0/M0)	Nodular melanoma	No	1	No	Yes (mild/scanty)	Brisk	No	IB	I	1-2	>=1	10.29158	10.29158	10.29158	Cutaneous	No	150
	PD36394a	0	7.5	F	yes	61.94387	1.8	lower leg	Limbs	1	IB (T2a/N0/M0)	Superficial spreading melanoma	No	6	No	Not stated	NonBrisk	No	IB	I	1-2	>=1	2.99521000000001	2.99521000000001	2.99521000000001	Cutaneous	No	150
	PD36201a	0	0	F	yes	32.75291	3.3	back	Trunk	1	IIA (T3a/N0/M0)	Nodular melanoma	No	14	No	Yes (heavy/dense)	Brisk	No	IIA	II	2-4	>=1	8.87337	8.87337	8.87337	Cutaneous	No	79
	PD36520a	0	0.384615384615385	M	no	54.91581	4.7	foot	Other	1	IIIC (T4b/N2b/M0)	Acral lentiginous melanoma	Yes	10	Yes	Yes (mild/scanty)	NonBrisk	No	IIIC	III	>=4	>=1	4.9254	3.90144	4.9254	Acral	Acral	79
	PD36285a	0	0.961538461538461	F	yes	74.78713	NA	vaginal	Other	1	Not known (Not known/N0/M0) (not calculable as no Breslow level)	Unclassified	Not stated	6	Not stated	Not stated	Not stated	Not stated	NA	NA	NA	>=1	3.15127	3.15127	3.15127	Other_rare	Rare	79
	PD36284a	0	0	M	no	74.49966	5.5	head/neck	Head	1	IIB (T4a/N0/M0)	Desmoplastic melanoma	No	1.5	No	Not stated	NonBrisk	No	IIB	II	>=4	>=1	2.65571	2.13005	2.65571	Cutaneous	No	42
	PD36297a	0	0.961538461538461	F	no	63.27447	2.8	acral	Other	1	IIB (T3b/N0/M0)	Acral lentiginous melanoma	Yes	3	No	Yes (mild/scanty)	NonBrisk	Yes	IIB	II	2-4	>=1	7.83299	7.77549	7.83299	Acral	Acral	42
	PD36536a	0	0.384615384615385	F	no	64.95551	NA	ENT	Other	1	Not known (Not known/N0/M0) (non skin tumour so Breslow level is not applicable)	Unclassified	Yes	1	No	Yes (mild/scanty)	NonBrisk	No	NA	NA	NA	>=1	2.81177	1.54961999999999	2.81177	Mucosal	Rare	42
	PD36584a	0	0.384615384615385	M	yes	43.89049	2	anal	Other	1	IIIC (T2b/N2b/M0)	Nodular melanoma	Yes	40	Not stated	Not stated	Not stated	Not stated	IIIC	III	1-2	>=1	4.12868	4.12868	4.12868	Other_rare	Rare	22
	PD36452a	0	0	M	yes	56.39151	1.6	back	Trunk	1	IB (T2a/N0/M0)	Superficial spreading melanoma	No	1	Yes	Not stated	Brisk	No	IB	I	1-2	>=1	4.32854	4.32854	4.32854	Cutaneous	No	22
	PD36345a	0	0.961538461538461	F	yes	42.10541	2.6	head/neck	Head	1	IIA (T3a/N0/M0)	Unclassified	Not stated	1	Not stated	Yes (unclassified)	Yes (Unclassified)	Not stated	IIA	II	2-4	>=1	7.37577	7.37577	7.37577	Cutaneous	No	22
	PD36279a	0	0.192307692307692	F	yes	64.67351	3.3	back	Trunk	1	IIB (T3b/N0/M0)	Superficial spreading melanoma	Yes	8	No	Not stated	NonBrisk	No	IIB	II	2-4	>=1	2.60917000000001	2.60917000000001	2.60917000000001	Cutaneous	No	23
	PD36513a	0	0.576923076923077	M	no	62.37372	3.5	thigh	Limbs	1	IIB (T3b/N0/M0)	Nodular melanoma	Yes	12.5	No	Not stated	Not stated	No	IIB	II	2-4	>=1	1.36892	0.843260000000001	1.36892	Cutaneous	No	23
	PD36186a	0	0	M	no	65.38261	11	anal	Other	1	IIC (T4b/N0/M0)	Unclassified	Yes	NA	Not stated	Not stated	Not stated	Not stated	IIC	II	>=4	NA	0.952780000000004	0.312120000000007	0.952780000000004	Other_rare	Rare	23
	PD36566a	0	0	M	no	58.5024	2	acral	Other	1	IIA (T2b/N0/M0)	Acral lentiginous melanoma	Yes	7	No	No	Absent	No	IIA	II	1-2	>=1	4.38603	1.60985	4.38603	Acral	Acral	21
	PD36588a	0	0	M	yes	40.03286	0.7	upper arm	Limbs	1	IA (T1a/N0/M0)	Superficial spreading melanoma	No	<1	No	Yes (mild/scanty)	Yes (Unclassified)	No	IA	I	<=1	<1	9.53045	9.53045	9.53045	Cutaneous	No	21
	PD36355a	0	0.384615384615385	M	yes	52.61602	11.9	lower leg	Limbs	1	IIB (T4a/N0/M0)	Melanoma of indeterminate type	No	2	No	Not stated	Brisk	No	IIB	II	>=4	>=1	6.74059	2.75701	6.74059	Cutaneous	No	21
	PD36484a	0	2.5	F	yes	67.18138	1.6	lower leg	Limbs	1	IB (T2a/N0/M0)	Superficial spreading melanoma	No	<1	No	Not stated	Not stated	Not stated	IB	I	1-2	<1	3.71526	3.71526	3.71526	Cutaneous	No	26
	PD36263a	0	0.192307692307692	F	yes	59.21698	NA	nodal with no known primary	Other	1	Not known (Not known/N0/M0) (non skin tumour so Breslow level is not applicable)	Unclassified	Not stated	NA	Not stated	Not stated	Not stated	Not stated	NA	NA	NA	NA	6.93497	6.93497	6.93497	Unknown	No	26
	PD36693a	0	1.15384615384615	F	yes	56.49007	3.2	lower arm	Limbs	1	IIA (T3a/N0/M0)	Nodular melanoma	No	<1	Not stated	Yes (moderate)	NonBrisk	Not stated	IIA	II	2-4	<1	7.49898	7.49898	7.49898	Cutaneous	No	26
	PD36235a	0	0.192307692307692	F	no	67.78098	8	foot	Other	1	IIIC (T4b/N2c/M0)	Unclassified	Yes	NA	Not stated	Not stated	Not stated	Not stated	IIIC	III	>=4	NA	3.12935	2.09719	3.12935	Cutaneous	No	83
	PD36687a	0	2.30769230769231	F	no	40.63244	3.8	back	Trunk	1	IIA (T3a/N0/M0)	Nodular melanoma	No	8	Yes	Yes (mild/scanty)	NonBrisk	Not stated	IIA	II	2-4	>=1	5.11978	2.45859	5.11978	Cutaneous	No	83
	PD36458a	0	0.384615384615385	F	yes	46.60096	1.6	abdomen	Trunk	1	IB (T2a/N0/M0)	Superficial spreading melanoma	No	<1	No	No	Absent	No	IB	I	1-2	<1	5.67282	5.67282	5.67282	Cutaneous	No	83
	PD36519a	0	0.769230769230769	F	no	76.48186	NA	ENT	Other	1	IIIB or IIIC (Not known/N0/M0) (non skin tumour so Breslow level is not applicable)	Sinonasal melanoma	Not stated	17	Not stated	Not stated	Not stated	Not stated	IIIB	III	NA	>=1	1.16085	0.0930900000000037	1.16085	Mucosal	Rare	24
	PD36189a	0	0	M	no	35.11294	4.1	abdomen	Trunk	1	IIC (T4b/N0/M0)	Superficial spreading melanoma	Yes	4	Yes	Yes (moderate)	NonBrisk	No	IIC	II	>=4	>=1	1.73032	0.898009999999999	1.73032	Cutaneous	No	24
	PD36282a	0	0.192307692307692	M	yes	62.91855	2.9	chest	Trunk	1	IIA (T3a/N0/M0)	Nodular melanoma	No	6	No	Not stated	Absent	No	IIA	II	2-4	>=1	2.12183	2.12183	2.12183	Cutaneous	No	24
	PD36382a	0	0.384615384615385	F	yes	46.0835	4.4	abdomen	Trunk	1	IIC (T4b/N0/M0)	Nodular melanoma	Yes	1	No	Yes (heavy/dense)	NonBrisk	No	IIC	II	>=4	>=1	6.13553	6.13553	6.13553	Cutaneous	No	238
	PD36184a	0	1.15384615384615	F	yes	37.17728	2.1	acral	Other	1	IIB (T3b/N0/M0)	Superficial spreading melanoma	Yes	10	No	No	Absent	No	IIB	II	2-4	>=1	12.06023	12.06023	12.06023	Acral	Acral	238
	PD36646a	0	0.384615384615385	F	no	51.40041	4.2	vulval	Other	1	IIIB (T4a/N1b/M0)	Superficial spreading melanoma	No	3	Yes	Not stated	NonBrisk	Yes	IIIB	III	>=4	>=1	5.26489	4.57221	5.26489	Other_rare	Rare	238
	PD36434a	0	0.384615384615385	F	yes	45.74949	1.8	upper arm	Limbs	1	IB (T2a/N0/M0)	Superficial spreading melanoma	No	3	No	Yes (heavy/dense)	Brisk	No	IB	I	1-2	>=1	5.50034	5.50034	5.50034	Cutaneous	No	43
	PD36671a	0	1.15384615384615	M	no	55.50445	2.3	chest	Trunk	1	IIA (T3a/N0/M0)	Superficial spreading melanoma	No	5	Yes	Not stated	NonBrisk	No	IIA	II	2-4	>=1	5.70842	4.731	5.70842	Cutaneous	No	43
	PD36191a	0	2.5	F	no	69.11704	1.3	lower leg	Limbs	1	IIIB (T2a/N2c/M0)	Superficial spreading melanoma	No	7	Yes	Yes (moderate)	NonBrisk	No	IIIB	III	1-2	>=1	5.72758999999999	4.53388	5.72758999999999	Cutaneous	No	43
	PD36270a	0	0.192307692307692	F	yes	18.28884	1.7	acral	Other	1	IB (T2a/N0/M0)	Acral lentiginous melanoma	No	1	No	Not stated	NonBrisk	No	IB	I	1-2	>=1	3.55647	3.55647	3.55647	Acral	Acral	12
	PD36703a	0	1.15384615384615	M	no	65.75496	0.78	back	Trunk	1	IA (T1a/N0/M0)	Unclassified	No	0	No	Yes (unclassified)	Yes (Unclassified)	No	IA	I	<=1	<1	1.47571000000001	1.47571000000001	1.47571000000001	Cutaneous	No	12
	PD36500a	0	2.69230769230769	F	yes	60.33402	1.6	lower leg	Limbs	1	IB (T2a/N0/M0)	Unclassified	No	4	No	Yes (mild/scanty)	NonBrisk	No	IB	I	1-2	>=1	6.26968	6.26968	6.26968	Cutaneous	No	12
	PD36308a	0	0.384615384615385	M	yes	53.24846	4.5	acral	Other	1	IIC (T4b/N0/M0)	Acral lentiginous melanoma	Yes	4	No	Not stated	Absent	No	IIC	II	>=4	>=1	2.5462	2.5462	2.5462	Acral	Acral	19
	PD36347a	0	0	F	yes	63.87954	1	back	Trunk	1	IB (T1b/N0/M0)	Superficial spreading melanoma	Yes	<1	No	Not stated	Brisk	No	IB	I	<=1	<1	8.70362000000001	8.70362000000001	8.70362000000001	Cutaneous	No	19
	PD36563a	0	0.769230769230769	F	no	54.46407	20	vaginal	Other	1	IIC (T4b/N0/M0)	Melanoma with rhabdoid features	Yes	>5	Not stated	Not stated	Not stated	Yes	IIC	II	>=4	>=1	5.37714	0.21902	5.37714	Other_rare	Rare	19
	PD36684a	0	3.46153846153846	F	yes	55.25804	2.5	lower leg	Limbs	1	IIA (T3a/N0/M0)	Unclassified	No	<1	Not stated	No	Absent	No	IIA	II	2-4	<1	4.29843	4.29843	4.29843	Cutaneous	No	55
	PD36455a	0	0.384615384615385	M	no	68.45448	2.1	abdomen	Trunk	1	IIA (T3a/N0/M0)	Superficial spreading melanoma	No	<6	No	Not stated	Brisk	No	IIA	II	2-4	>=1	5.56058	5.06502999999999	5.56058	Cutaneous	No	55
	PD36222a	0	0.192307692307692	F	yes	45.7577	1.9	back	Trunk	1	IB (T2a/N0/M0)	Spitzoid melanoma	No	<1	No	Yes (moderate)	NonBrisk	No	IB	I	1-2	<1	10.97057	10.97057	10.97057	Cutaneous	No	55
	PD36442a	0	3.07692307692308	F	yes	63.61396	1.25	head/neck	Head	1	IB (T2a/N0/M0)	Superficial spreading melanoma	No	5	Not stated	Not stated	Not stated	No	IB	I	1-2	>=1	5.47023000000001	5.47023000000001	5.47023000000001	Cutaneous	No	51
	PD36197a	0	0.384615384615385	F	yes	31.07461	1.8	thigh	Limbs	1	IB (T2a/N0/M0)	Superficial spreading melanoma	Not stated	<1	Not stated	Yes (moderate)	NonBrisk	No	IB	I	1-2	<1	7.58658	7.58658	7.58658	Cutaneous	No	51
	PD36678a	0	0.961538461538461	M	yes	33.36071	1.7	thigh	Limbs	1	IIIA (T2a/N1a/M0)	Unclassified	Not stated	NA	Not stated	Not stated	Not stated	Not stated	IIIA	III	1-2	NA	3.26078	3.26078	3.26078	Cutaneous	No	51
	PD36581a	0	0	M	yes	58.02327	3.75	abdomen	Trunk	1	IIB (T3b/N0/M0)	Nodular melanoma	Yes	4	No	Not stated	Brisk	No	IIB	II	2-4	>=1	2.78714	2.78714	2.78714	Cutaneous	No	11
	PD36591a	0	1.73076923076923	F	yes	52.42984	0.8	back	Trunk	1	IA (T1a/N0/M0)	Superficial spreading melanoma	No	0	Yes	Not stated	Not stated	No	IA	I	<=1	<1	8.282	8.282	8.282	Cutaneous	No	11
	PD36363a	0	1.15384615384615	F	yes	21.99863	1.3	thigh	Limbs	1	IB (T2a/N0/M0)	Superficial spreading melanoma	No	<0.5	No	Yes (moderate)	NonBrisk	No	IB	I	1-2	>=1	8.47365	8.47365	8.47365	Cutaneous	No	11
	PD36376a	0	1.73076923076923	M	yes	30.71047	1.1	back	Trunk	1	IB (T2a/N0/M0)	Superficial spreading melanoma	No	4	No	Not stated	Yes (Unclassified)	No	IB	I	1-2	>=1	3.90965	3.90965	3.90965	Cutaneous	No	19
	PD36597a	0	1.15384615384615	F	yes	22.16838	18	back	Trunk	1	IIC (T4b/N0/M0)	Spitzoid nodular melanoma	Yes	5	No	Not stated	Absent	No	IIC	II	>=4	>=1	10.6256	0.95825	10.6256	Cutaneous	No	19
	PD36587a	0	0	F	yes	50.15742	0.71	back	Trunk	1	IA (T1a/N0/M0)	Superficial spreading melanoma	No	<1	Yes	Not stated	Yes (Unclassified)	No	IA	I	<=1	<1	12.02191	12.02191	12.02191	Cutaneous	No	19
	PD36294a	0	0.769230769230769	F	yes	55.41957	NA	ENT	Other	1	IIB (T4a/N0/M0) (non skin tumour so Breslow level is not applicable)	Amelanotic mucosal melanoma	Not stated	<1	Not stated	No	Absent	Not stated	IIB	II	NA	<1	9.30048	2.26968	9.30048	Mucosal	Rare	18
	PD36236a	0	0	M	no	51.40315	12	anal	Other	1	IIIC (T4b/N1b/M0)	Unclassified	Yes	6	No	No	Absent	No	IIIC	III	>=4	>=1	8.50924000000001	8.17248	8.50924000000001	Other_rare	Rare	18
	PD36528a	0	0.192307692307692	M	no	77.88638	3.3	lower leg	Limbs	1	IIA (T3a/N0/M0)	Nodular melanoma	Not stated	6	Not stated	Yes (mild/scanty)	NonBrisk	No	IIA	II	2-4	>=1	11.25531	11.25531	11.25531	Cutaneous	No	18
	PD36288a	0	0	M	no	60.89801	1.5	back	Trunk	1	IB (T2a/N0/M0)	Superficial spreading melanoma	No	1	Yes	Yes (heavy/dense)	Brisk	No	IB	I	1-2	>=1	5.43464	4.63791999999999	5.43464	Cutaneous	No	10
	PD36542a	0	3.46153846153846	F	no	55.82478	4	back	Trunk	1	IIIC (T3b/N2b/M0)	Nodular melanoma	Yes	NA	Not stated	Not stated	Not stated	Not stated	IIIC	III	2-4	NA	3.6167	1.76317	3.6167	Cutaneous	No	10
	PD36302a	0	0.384615384615385	M	no	66.38467	10	subungual	Other	1	IIC (T4b/N0/M0)	Nodular melanoma	Yes	20	No	Not stated	Not stated	No	IIC	II	>=4	>=1	5.69473000000001	2.17932999999999	5.69473000000001	Acral	Acral	10
	PD36319a	0	0.576923076923077	F	yes	69.11704	4.1	thigh	Limbs	1	IIIA (T4a/N2a/M0)	Nodular melanoma	No	4	No	Not stated	NonBrisk	No	IIIA	III	>=4	>=1	2.48322999999999	2.48322999999999	2.48322999999999	Cutaneous	No	15
	PD36565a	0	1.15384615384615	M	yes	37.82888	2	back	Trunk	1	IB (T2a/N0/M0)	Nodular melanoma	Not stated	4	Not stated	Not stated	Yes (Unclassified)	Not stated	IB	I	1-2	>=1	12.52567	12.52567	12.52567	Cutaneous	No	15
	PD36353a	0	0	F	yes	29.10609	2.55	elbow	Limbs	1	IIB (T3b/N0/M0)	Spitzoid melanoma	Yes	1	No	Yes (mild/scanty)	NonBrisk	No	IIB	II	2-4	>=1	7.84668	7.84668	7.84668	Cutaneous	No	15
	PD36512a	0	0.961538461538461	F	yes	49.8371	2.5	vulval	Other	1	IIB (T3b/N0/M0)	Mucosal lentiginous type melanoma	Yes	1	No	Yes (heavy/dense)	NonBrisk	No	IIB	II	2-4	>=1	8.8323	8.8323	8.8323	Mucosal	Rare	27
	PD36705a	0	1.53846153846154	F	yes	19.61944	3.2	foot	Other	1	IIA (T3a/N0/M0)	Amelanotic melanoma	Not stated	NA	Not stated	Not stated	Not stated	Not stated	IIA	II	2-4	NA	7.16222	7.16222	7.16222	Cutaneous	No	27
	PD36271a	0	0.576923076923077	M	no	62.69952	5.3	subungual	Other	1	IIC (T4b/N0/M0)	Subungual melanoma	Yes	11	No	Not stated	NonBrisk	No	IIC	II	>=4	>=1	4.44079	3.88775	4.44079	Acral	Acral	27
	PD36269a	0	0.192307692307692	M	yes	54.09719	1.25	foot	Other	1	IB (T2a/N0/M0)	Superficial spreading melanoma	No	NA	Not stated	Not stated	Not stated	No	IB	I	1-2	NA	5.9384	5.9384	5.9384	Cutaneous	No	17
	PD36699a	0	1.53846153846154	M	no	61.90281	2.29	head/neck	Head	1	IIA (T3a/N0/M0)	Unclassified	No	1	No	Not stated	NonBrisk	No	IIA	II	2-4	>=1	2.17385	0.698149999999998	2.17385	Cutaneous	No	17
	PD36494a	0	0.192307692307692	F	yes	67.20602	2.5	lower arm	Limbs	1	IIA (T3a/N0/M0)	Nodular melanoma	No	9	No	Not stated	Brisk	No	IIA	II	2-4	>=1	3.82752000000001	3.82752000000001	3.82752000000001	Cutaneous	No	17
	PD36569a	0	5	F	no	63.7399	NA	head/neck	Head	0				NA					NA	NA	NA	NA	8.10952	8.10952	8.10952	Cutaneous	No	9
	PD36398a	0	0	M	no	48.61602	NA	nodal with no known primary	Other	1	IIIB or IIIC (Not known/N1b/M0) (non skin tumour so Breslow level is not applicable)	Nodal primary melanoma	Not stated	NA	Not stated	Not stated	Not stated	Not stated	IIIB	III	NA	NA	5.09787	5.09787	5.09787	Unknown	No	9
	PD36335a	0	0.769230769230769	F	yes	38.10815	2.4	lower leg	Limbs	1	IIA (T3a/N0/M0)	Spitzoid melanoma	No	0	No	Not stated	NonBrisk	No	IIA	II	2-4	<1	6.70773	6.70773	6.70773	Cutaneous	No	9
	PD36590a	0	0.384615384615385	F	yes	40.60233	1	lower leg	Limbs	1	IA (T1a/N0/M0)	Spitzoid melanoma	No	<1	No	Not stated	Not stated	No	IA	I	<=1	<1	10.45585	10.45585	10.45585	Cutaneous	No	11
	PD36568a	0	0	M	no	63.12663	13	back	Trunk	1	IIC (T4b/N0/M0)	Nodular melanoma	Yes	6	Not stated	Not stated	Yes (Unclassified)	Yes	IIC	II	>=4	>=1	1.31142999999999	0.112250000000003	1.31142999999999	Cutaneous	No	11
	PD36361a	0	1.53846153846154	F	yes	63.84121	1.4	upper arm	Limbs	1	IB (T2a/N0/M0)	Unclassified	No	<1	No	Yes (heavy/dense)	Brisk	No	IB	I	1-2	<1	6.57631	6.57631	6.57631	Cutaneous	No	11
	PD36304a	0	0.769230769230769	M	no	56.52567	3	subungual	Other	1	IIB (T3b/N0/M0)	Acral lentiginous melanoma	Yes	>5	No	Not stated	Not stated	No	IIB	II	2-4	>=1	4.77481	4.77481	4.77481	Acral	Acral	7
	PD36548a	0	2.11538461538462	F	yes	36.61602	1.5	knee	Limbs	1	IB (T2a/N0/M0)	Unclassified	No	2	Not stated	No	Absent	No	IB	I	1-2	>=1	4.59959	4.59959	4.59959	Cutaneous	No	7
	PD36339a	0	0	F	yes	56.07118	0.82	thigh	Limbs	1	IA (T1a/N0/M0)	Superficial spreading melanoma	No	<1	Yes	Not stated	Brisk	No	IA	I	<=1	<1	7.4716	7.4716	7.4716	Cutaneous	No	7
